# Supplementary material for: Selective Predation of a Stalking Predator on Ungulate Prey
Source: PLoS One. 2016 Aug 22;11(8):e0158449. doi: 10.1371/journal.pone.0158449 (PMC4993363; doi:10.1371/journal.pone.0158449)
Supplement: S1 Dataset — (CSV) [file pone.0158449.s002.csv]

Roe deer camera trap events in period from September to March
Hunting year	Number of adult male events	Number of adult female events	Number of juvenile events
2008	3	9	13
2009	27	31	20
2010	53	91	57
2011	36	78	61
Red deer camera trap events in period from November to May
Hunting year	Number of adult male events	Number of adult female events	Number of juvenile events
2008	16	10	10
2009	24	42	21
2010	63	74	24
2011	70	102	66
