# Supplementary material for: Selective Predation of a Stalking Predator on Ungulate Prey
Source: PLoS One. 2016 Aug 22;11(8):e0158449. doi: 10.1371/journal.pone.0158449 (PMC4993363; doi:10.1371/journal.pone.0158449)
Supplement: S2 Dataset — (CSV) [file pone.0158449.s003.csv]

month	sex	species	number_of_ind	mean_dist_moved_per_hour	CI_mean_dist_moved_per_hour
1	f	Rothirsch	46	64,3014282022566	7,37017230051779
2	f	Rothirsch	36	55,8457452131871	6,57070639033253
3	f	Rothirsch	39	53,3269582480897	5,46222263368902
4	f	Rothirsch	50	66,2306942777137	6,42276339826417
5	f	Rothirsch	55	80,4571060519949	6,96008825485488
6	f	Rothirsch	55	88,0767784958771	8,63651447473428
7	f	Rothirsch	55	78,2571819374055	7,02021354339852
8	f	Rothirsch	52	78,564413953243	7,49514255816996
9	f	Rothirsch	56	83,7213519821644	8,23674597482858
10	f	Rothirsch	53	89,3885183330663	8,29440276230809
11	f	Rothirsch	52	79,6200013114194	8,60454276655443
12	f	Rothirsch	48	69,4013375869575	6,82288299738098
1	m	Rothirsch	15	60,8990546179976	11,2654425847072
2	m	Rothirsch	12	56,1029297068806	15,0337858924825
3	m	Rothirsch	17	49,4799318224792	7,12590779749155
4	m	Rothirsch	22	69,6408161840546	13,6131733423304
5	m	Rothirsch	29	105,922802020083	10,6050464413995
6	m	Rothirsch	29	97,2414943315081	11,5251418462326
7	m	Rothirsch	29	70,2380956574458	10,1530837029333
8	m	Rothirsch	29	68,5291639338484	10,8010087964918
9	m	Rothirsch	28	114,313417843139	16,2345934684933
10	m	Rothirsch	26	110,444310243356	12,1865937183555
11	m	Rothirsch	22	86,4416936930023	17,9394620700693
12	m	Rothirsch	20	72,7282253483384	13,5116452309202
