# Supplementary material for: Selective Predation of a Stalking Predator on Ungulate Prey
Source: PLoS One. 2016 Aug 22;11(8):e0158449. doi: 10.1371/journal.pone.0158449 (PMC4993363; doi:10.1371/journal.pone.0158449)
Supplement: S3 Dataset — (CSV) [file pone.0158449.s004.csv]

month	sex	species	number_of_ind	mean_dist_moved_per_hour	CI_mean_dist_moved_per_hour
1	f	Rothirsch	33	117,698679423407	10,5049917010811
2	f	Rothirsch	25	109,351176929708	10,284128232634
3	f	Rothirsch	29	114,340056834504	24,7612964716422
4	f	Rothirsch	40	127,006580170842	18,9455650385248
5	f	Rothirsch	44	139,031392629853	21,613534771526
6	f	Rothirsch	44	150,639031165001	25,5520562431189
7	f	Rothirsch	44	132,015149985541	21,856501731908
8	f	Rothirsch	43	123,238464030771	22,3500960155991
9	f	Rothirsch	43	118,881052177261	11,0296324026666
10	f	Rothirsch	40	128,795255105008	11,5216069558411
11	f	Rothirsch	36	119,330430943507	12,0585546886211
12	f	Rothirsch	32	116,251608561412	9,47893379829894
1	m	Rothirsch	8	91,3307001136926	17,5103947757129
2	m	Rothirsch	7	95,7164117132311	32,2960094713164
3	m	Rothirsch	11	88,2944177876865	12,3087330983411
4	m	Rothirsch	16	131,829310565762	15,8950732606546
5	m	Rothirsch	17	152,753808892197	16,012662006774
6	m	Rothirsch	20	145,578088804337	20,8926558748171
7	m	Rothirsch	19	105,761474286026	17,9308347623715
8	m	Rothirsch	19	99,6105039100327	18,843178314401
9	m	Rothirsch	17	196,52148275862	30,4554986875353
10	m	Rothirsch	14	169,108314192531	34,1046914915242
11	m	Rothirsch	11	143,027688666043	37,7397008568226
12	m	Rothirsch	10	105,017525839998	24,018460182843
