# Supplementary material for: Selective Predation of a Stalking Predator on Ungulate Prey
Source: PLoS One. 2016 Aug 22;11(8):e0158449. doi: 10.1371/journal.pone.0158449 (PMC4993363; doi:10.1371/journal.pone.0158449)
Supplement: S4 Dataset — (CSV) [file pone.0158449.s005.csv]

month	sex	species	number_of_ind	mean_dist_moved_per_hour	CI_mean_dist_moved_per_hour
1	f	Reh	35	47,4501373536812	4,51887458676271
2	f	Reh	35	40,7835272836006	4,70921378797318
3	f	Reh	34	45,6191574916883	4,19800741729386
4	f	Reh	33	44,5795462633604	4,61224327926713
5	f	Reh	33	38,6806696095711	6,44256843770943
6	f	Reh	28	32,5360191127856	4,15763527169329
7	f	Reh	28	36,8084906339524	5,59320034387829
8	f	Reh	27	42,1271152096968	5,17938148550223
9	f	Reh	25	41,7741118581486	6,92211139780614
10	f	Reh	23	42,3947912558611	6,15022994550769
11	f	Reh	32	49,3821670610862	4,32083610069015
12	f	Reh	35	45,499615602364	4,34273405722536
1	m	Reh	36	48,6494801123197	4,03413245147254
2	m	Reh	44	46,2692919502932	4,11862661476863
3	m	Reh	44	51,9407211141665	3,81553357466574
4	m	Reh	40	65,8518261705454	5,6573741651145
5	m	Reh	36	72,8707002994375	8,16646016284081
6	m	Reh	34	65,7206576218588	8,85962728872936
7	m	Reh	33	69,7044150652375	9,76821561955928
8	m	Reh	31	70,0944276846142	7,13957560853725
9	m	Reh	28	46,845106155228	4,31070781483098
10	m	Reh	25	52,1064116086484	5,09609351927388
11	m	Reh	25	51,311075864138	4,22277804367166
12	m	Reh	27	51,7337998768816	5,33970396021955
