# Supplementary material for: Selective Predation of a Stalking Predator on Ungulate Prey
Source: PLoS One. 2016 Aug 22;11(8):e0158449. doi: 10.1371/journal.pone.0158449 (PMC4993363; doi:10.1371/journal.pone.0158449)
Supplement: S5 Dataset — (CSV) [file pone.0158449.s006.csv]

month	sex	species	number_of_ind	mean_dist_moved_per_hour	CI_mean_dist_moved_per_hour
1	f	Reh	18	81,4004673422591	12,6094464934981
2	f	Reh	21	65,486658302744	12,3974628026385
3	f	Reh	21	84,7125031604157	7,81764337759044
4	f	Reh	13	78,7721644717768	9,12844244420013
5	f	Reh	12	67,7228972819717	9,58388421950827
6	f	Reh	14	66,3631488949208	11,0580971360491
7	f	Reh	10	68,593257144784	13,0149838333291
8	f	Reh	8	82,074922515219	16,962107584559
9	f	Reh	9	71,9568884643648	16,4396533315952
10	f	Reh	6	80,7150732376811	11,8322769452037
11	f	Reh	12	80,9214645055235	7,79765180522632
12	f	Reh	14	79,5296506670575	11,9141859510721
1	m	Reh	17	90,9496891427123	8,04172233991174
2	m	Reh	20	75,4154931928868	9,87513009639027
3	m	Reh	13	97,591568911336	7,66394024316161
4	m	Reh	15	121,466942416146	17,6774563728334
5	m	Reh	12	126,240796147267	23,5392052877056
6	m	Reh	12	109,58530146301	20,9821924751214
7	m	Reh	10	127,720775911043	21,8812759352092
8	m	Reh	7	143,843743337105	28,6363662676379
9	m	Reh	8	78,4361612153652	9,48039624031064
10	m	Reh	8	87,1878207578853	14,4293269380027
11	m	Reh	6	90,4013578594415	6,88634972159486
12	m	Reh	13	91,1951461100108	10,786751084333
