# Supplementary material for: Selective Predation of a Stalking Predator on Ungulate Prey
Source: PLoS One. 2016 Aug 22;11(8):e0158449. doi: 10.1371/journal.pone.0158449 (PMC4993363; doi:10.1371/journal.pone.0158449)
Supplement: S6 Dataset — (CSV) [file pone.0158449.s007.csv]

month	prey_species	prey_sex	prey_age	lynx_sex
9	other		j	f
1	other			f
3	other		a	m
4	other			f
4	other			m
4	other			f
11	other			m
1	other			f
3	other			m
3	other			f
4	other		a	m
6	other			m
9	other			f
9	other			m
11	other			f
4	roe_deer	m	a	m
12	roe_deer	f	a	m
2	roe_deer		j	m
3	roe_deer	m	a	m
3	roe_deer	f	a	m
3	roe_deer	f	a	m
3	roe_deer	m	a	f
4	roe_deer			f
4	roe_deer	m	a	f
6	roe_deer	f	a	f
6	roe_deer	m	a	f
8	roe_deer	m	a	f
9	roe_deer			f
11	roe_deer	m	a	f
11	roe_deer			f
12	roe_deer			f
2	roe_deer		j	f
2	roe_deer			f
3	roe_deer	m	a	f
4	roe_deer	f	a	f
4	roe_deer	m	a	f
4	roe_deer	m	a	f
9	roe_deer	m	a	f
9	roe_deer	m	a	f
9	roe_deer	f	a	f
11	roe_deer			m
12	roe_deer		j	m
1	roe_deer	m	j	f
2	roe_deer	m	a	m
4	roe_deer			m
4	roe_deer	m	a	m
4	roe_deer			m
4	roe_deer			m
5	roe_deer	m	a	m
6	roe_deer	m	a	m
6	roe_deer	m	a	m
6	roe_deer	m	a	m
7	roe_deer	f	a	m
7	roe_deer	f	a	m
7	roe_deer		j	m
7	roe_deer		j	m
7	roe_deer		j	m
8	roe_deer		j	m
8	roe_deer			m
8	roe_deer	f	a	m
8	roe_deer	m	a	m
9	roe_deer		j	m
9	roe_deer		j	m
9	roe_deer		j	m
9	roe_deer	f	a	m
10	roe_deer	f	a	m
11	roe_deer		j	m
11	roe_deer	f	a	m
1	roe_deer	f	a	m
3	roe_deer	f	a	m
3	roe_deer	m	a	m
3	roe_deer			m
3	roe_deer			f
3	roe_deer			m
4	roe_deer			m
4	roe_deer	m	a	m
4	roe_deer			f
4	roe_deer			m
4	roe_deer			f
4	roe_deer			m
4	roe_deer			f
4	roe_deer	m	a	m
4	roe_deer	m	a	f
4	roe_deer			m
4	roe_deer	m	a	m
4	roe_deer			m
4	roe_deer			f
5	roe_deer	m	a	m
5	roe_deer	f		m
5	roe_deer	f	a	m
5	roe_deer	f	j	f
5	roe_deer	f	a	f
5	roe_deer	m	a	m
5	roe_deer			m
5	roe_deer	m	j	f
5	roe_deer			m
6	roe_deer		j	m
6	roe_deer	f	a	f
6	roe_deer	f	a	f
6	roe_deer	m	a	m
6	roe_deer	f	a	f
6	roe_deer	m	a	m
6	roe_deer			m
6	roe_deer	m	a	f
6	roe_deer	m	a	f
6	roe_deer	f	a	f
7	roe_deer	m	a	f
7	roe_deer			f
7	roe_deer	f	a	f
7	roe_deer	m	a	f
7	roe_deer	f	a	m
7	roe_deer		j	f
7	roe_deer		j	f
7	roe_deer	m	a	m
7	roe_deer	f	a	f
7	roe_deer	m	a	f
8	roe_deer	f	a	f
8	roe_deer		j	f
8	roe_deer	f	a	m
8	roe_deer		j	f
8	roe_deer	m	a	m
8	roe_deer	f	a	f
8	roe_deer			f
9	roe_deer	m	a	f
9	roe_deer	f	a	f
9	roe_deer		j	f
9	roe_deer			f
9	roe_deer	m	a	f
9	roe_deer	m	a	f
9	roe_deer	m	a	f
10	roe_deer			f
10	roe_deer	f	a	f
10	roe_deer	m	a	m
10	roe_deer			f
10	roe_deer	m	a	f
10	roe_deer			m
10	roe_deer			f
10	roe_deer		j	f
10	roe_deer			m
10	roe_deer			f
11	roe_deer	m	a	f
11	roe_deer			f
11	roe_deer			m
11	roe_deer			f
11	roe_deer	f	a	f
11	roe_deer			m
12	roe_deer	f	j	f
12	roe_deer	m	a	f
12	roe_deer		j	f
1	roe_deer			f
1	roe_deer		j	f
1	roe_deer		j	m
1	roe_deer	f	j	f
1	roe_deer		j	m
1	roe_deer			m
1	roe_deer	m	j	m
1	roe_deer	m	j	f
1	roe_deer	m	j	f
1	roe_deer	f	j	f
2	roe_deer		j	m
2	roe_deer	f	j	f
2	roe_deer		j	m
2	roe_deer		j	m
2	roe_deer			f
2	roe_deer		j	m
2	roe_deer	f	a	f
2	roe_deer		j	m
2	roe_deer	m	j	f
2	roe_deer			f
3	roe_deer		j	f
3	roe_deer			f
3	roe_deer	f	a	m
3	roe_deer		a	f
3	roe_deer	f	j	f
3	roe_deer			m
3	roe_deer	f	a	f
3	roe_deer	m	a	m
3	roe_deer			m
3	roe_deer			f
3	roe_deer			f
4	roe_deer			f
4	roe_deer	f	a	f
4	roe_deer		a	f
4	roe_deer			f
4	roe_deer			m
4	roe_deer	f	j	f
4	roe_deer			f
4	roe_deer			m
4	roe_deer			f
4	roe_deer			f
4	roe_deer			f
4	roe_deer	f	a	f
4	roe_deer			f
4	roe_deer	f	j	m
5	roe_deer	f	a	f
5	roe_deer			f
5	roe_deer	m	a	f
5	roe_deer		a	f
5	roe_deer			f
5	roe_deer			m
5	roe_deer	f	a	m
5	roe_deer			f
5	roe_deer	f	a	f
6	roe_deer	f	a	f
6	roe_deer	m	a	f
6	roe_deer			m
6	roe_deer	f	a	f
6	roe_deer	f	a	f
6	roe_deer	f	a	f
6	roe_deer	m	a	f
7	roe_deer	m	a	f
7	roe_deer	f	a	f
7	roe_deer	f	a	m
7	roe_deer		j	f
7	roe_deer		j	f
7	roe_deer	f	a	f
7	roe_deer	f	a	f
7	roe_deer		j	f
7	roe_deer	f	a	f
7	roe_deer			f
7	roe_deer	m	a	f
8	roe_deer	f	a	m
8	roe_deer			m
8	roe_deer			m
8	roe_deer		j	f
8	roe_deer			m
8	roe_deer	f	a	f
8	roe_deer		j	f
8	roe_deer	f	j	m
8	roe_deer			m
8	roe_deer	m	a	m
8	roe_deer	m	a	f
9	roe_deer	f	a	f
9	roe_deer			f
9	roe_deer		j	f
9	roe_deer	f	a	m
9	roe_deer	m	a	f
9	roe_deer		j	f
9	roe_deer	m	j	f
9	roe_deer			f
9	roe_deer	f	a	f
9	roe_deer	f	j	f
9	roe_deer			f
9	roe_deer	f	a	f
9	roe_deer	m	j	f
10	roe_deer	m	a	f
10	roe_deer	m	a	f
10	roe_deer			m
10	roe_deer	f	a	f
10	roe_deer	m	a	m
10	roe_deer			f
10	roe_deer			m
10	roe_deer	f	j	f
10	roe_deer			m
10	roe_deer			f
10	roe_deer	f	a	m
10	roe_deer			f
11	roe_deer			m
11	roe_deer			f
11	roe_deer			f
11	roe_deer			f
11	roe_deer			f
11	roe_deer			f
11	roe_deer			f
12	roe_deer	f	a	f
12	roe_deer			f
12	roe_deer		j	f
1	roe_deer			f
1	roe_deer			f
1	roe_deer			f
1	roe_deer			m
1	roe_deer			m
2	roe_deer			f
2	roe_deer			f
2	roe_deer			f
2	roe_deer	f	a	m
2	roe_deer			f
2	roe_deer			f
2	roe_deer	m	a	m
2	roe_deer	f	a	m
3	roe_deer			f
3	roe_deer	f	a	m
3	roe_deer			f
3	roe_deer			m
3	roe_deer			m
3	roe_deer			m
3	roe_deer	m	a	m
4	roe_deer		j	m
4	roe_deer	f	j	f
4	roe_deer			m
4	roe_deer			m
4	roe_deer			m
4	roe_deer	m	a	m
4	roe_deer	m	a	m
4	roe_deer	f	a	m
4	roe_deer			m
4	roe_deer	f	a	m
4	roe_deer			m
5	roe_deer			m
5	roe_deer	m	a	m
5	roe_deer	f	a	m
6	roe_deer	f	a	m
6	roe_deer	f	a	m
6	roe_deer	m	a	m
7	roe_deer		j	m
7	roe_deer		a	m
7	roe_deer		j	m
7	roe_deer	f	a	m
7	roe_deer			f
7	roe_deer	m	a	m
8	roe_deer	m	a	m
8	roe_deer		a	m
9	roe_deer			m
9	roe_deer			m
9	roe_deer			m
9	roe_deer		j	m
10	roe_deer	m	j	m
10	roe_deer	f	a	m
10	roe_deer	m	a	m
10	roe_deer			m
11	red_deer	f	a	m
11	red_deer	f	j	m
1	red_deer	f	a	m
12	red_deer			m
1	red_deer	f		m
10	red_deer	m	j	m
11	red_deer	f	j	m
12	red_deer	f	a	m
1	red_deer	f	j	m
1	red_deer	f	j	m
2	red_deer	f	j	m
2	red_deer		j	m
3	red_deer	f	j	m
4	red_deer	f	a	m
5	red_deer		j	m
6	red_deer		j	m
6	red_deer		j	m
9	red_deer		j	m
9	red_deer		j	m
9	red_deer			m
10	red_deer		j	m
12	red_deer			f
1	red_deer		j	m
1	red_deer		j	f
1	red_deer		j	m
2	red_deer		j	m
2	red_deer		j	m
2	red_deer		j	f
3	red_deer		j	m
4	red_deer	f	a	m
4	red_deer	m	a	m
4	red_deer	m	a	m
5	red_deer	m	a	m
5	red_deer		j	m
6	red_deer		j	m
6	red_deer	f	a	m
7	red_deer		j	m
7	red_deer		j	m
9	red_deer	f	a	f
9	red_deer		j	m
9	red_deer		j	m
10	red_deer		j	m
11	red_deer		j	m
11	red_deer	f	a	m
11	red_deer		j	m
12	red_deer		j	m
1	red_deer	f	j	m
1	red_deer		j	m
1	red_deer		j	f
1	red_deer		j	m
1	red_deer		j	m
2	red_deer		j	m
2	red_deer	m	j	m
2	red_deer		j	m
2	red_deer		j	f
2	red_deer			m
3	red_deer		j	f
3	red_deer		j	f
3	red_deer		j	m
4	red_deer		j	m
4	red_deer			m
4	red_deer	f	a	m
7	red_deer			m
7	red_deer	f	a	m
7	red_deer	f	a	f
9	red_deer		j	m
10	red_deer		j	m
