# Supplementary material for: Selective Predation of a Stalking Predator on Ungulate Prey
Source: PLoS One. 2016 Aug 22;11(8):e0158449. doi: 10.1371/journal.pone.0158449 (PMC4993363; doi:10.1371/journal.pone.0158449)
Supplement: S7 Dataset — (CSV) [file pone.0158449.s008.csv]

animal id	Month	snow_heitgt	temperature	gender	days	pdam4	pnacht4	pdam	start	stop	event
1	201103	16	3,3	w	286	46,15	31,93	0,4615	0	1	0
1	201104	14	8,8	w	286	47,18	41,29	0,4718	1	2	0
1	201105	0	11,6	w	286	47,55	55,35	0,4755	2	3	0
1	201106	0	13,7	w	286	51,19	56	0,5119	3	4	0
1	201109	0	13,2	w	286	50,76	46,08	0,5076	4	5	0
1	201110	1	7	w	286	36,41	46,08	0,3641	5	6	0
1	201111	0	5,3	w	286	59,83	49,54	0,5983	6	7	0
1	201112	71	-0,6	w	286	57	41,9	0,57	7	8	0
1	201201	123	-2,5	w	286	28,99	28,31	0,2899	8	9	1
2	201201	123	-2,5	w	7	59,9	30,56	0,599	0	1	1
3	200802	48	0,1	w	303	60,19	49,39	0,6768	0	1	0
3	200803	58	-0,4	w	303	59,12	51,92	0,6651	1	2	0
3	200804	13	4,5	w	303	65,59	55,94	0,7364	2	3	0
3	200805	0	11,4	w	303	63,93	60,46	0,7727	3	4	0
3	200806	0	13,6	w	303	62,98	60,52	0,7415	4	5	0
3	200807	0	13,9	w	303	63,7	65,51	0,7963	5	6	0
3	200808	0	13,7	w	303	54,05	64,19	0,7002	6	7	0
3	200809	0	8,6	w	303	52,69	54,36	0,6821	7	8	0
3	200810	0	6,1	w	303	69,64	55,37	0,7955	8	9	0
3	200811	36	3,1	w	303	60,18	50,47	0,7185	9	10	0
3	200812	38	-0,5	w	303	78,44	58,21	0,8653	10	11	0
4	201201	123	-2,5	w	30	50,89	28,25	0,5089	0	1	0
4	201202	143	-6,8	w	30	28,47	24,77	0,2847	1	2	1
5	201103	16	3,3	w	7	16	16,56	0,16	0	1	0
6	201201	123	-2,5	m	13	54,44	35,99	0,5444	0	1	0
6	201202	143	-6,8	m	13	37,02	26,16	0,3702	1	2	1
7	201002	105	-2,6	m	190	40,4	36,55	0,404	0	1	0
7	201003	78	0,4	m	190	54,11	41,48	0,5411	1	2	0
7	201004	4	6,5	m	190	60,89	44,55	0,6089	2	3	0
7	201005	0	8,6	m	190	64,77	51,28	0,6477	3	4	0
7	201006	0	14,1	m	190	64,07	57,6	0,6407	4	5	0
7	201007	0	17,2	m	190	71,57	62,14	0,7157	5	6	0
7	201008	0	13,7	m	190	66,85	57,55	0,6685	6	7	0
8	200505	0	10,4	m	32	59,68	56,39	0,7316	0	1	0
8	200506	0	13,5	m	32	70,21	66,27	0,7447	1	2	1
9	200711	77	-0,9	m	226	38,04	49,54	0,5451	0	1	0
9	200712	61	-1,6	m	226	68,97	50,8	0,7847	1	2	0
9	200801	55	-0,3	m	226	72,37	49,37	0,8108	2	3	0
9	200802	48	0,1	m	226	62,84	48,04	0,728	3	4	0
9	200803	58	-0,4	m	226	65,12	45,26	0,7714	4	5	0
9	200804	13	4,5	m	226	62,25	48,19	0,7389	5	6	0
9	200805	0	11,4	m	226	67,47	63,73	0,798	6	7	0
9	200806	0	13,6	m	226	73,48	67,17	0,8452	7	8	0
9	200807	0	13,9	m	226	80	67,92	0,84	8	9	0
10	200912	29	-2,2	w	28	40,55	25,8	0,4055	0	1	0
10	201001	72	-5,8	w	28	64,02	30,14	0,6402	1	2	0
11	200812	38	-0,5	m	156	65,51	41,3	0,744	0	1	0
11	200901	32	-3,5	m	156	72,12	42,82	0,7869	1	2	0
11	200902	111	-2,5	m	156	66,54	45,62	0,7474	2	3	0
11	200903	108	0,4	m	156	59,62	41	0,7126	3	4	0
11	200904	80	10	m	156	74,19	65,99	0,8263	4	5	0
11	200905	0	11,2	m	156	89,46	79,51	0,9459	5	6	0
12	200901	32	-3,5	m	402	70,71	49,62	0,8195	0	1	0
12	200902	111	-2,5	m	402	62,58	48,33	0,811	1	2	0
12	200903	108	0,4	m	402	50,89	41,19	0,6908	2	3	0
12	200904	80	10	m	402	76,88	60,9	0,8622	3	4	0
12	200905	0	11,2	m	402	76,36	67,82	0,846	4	5	0
12	200906	0	12,1	m	402	72,8	68,2	0,848	5	6	0
12	200907	0	15,1	m	402	78,8	71,62	0,8904	6	7	0
12	200908	0	16,2	m	402	81,18	71,4	0,8815	7	8	0
12	200909	0	12,9	m	402	82,12	71,24	0,9106	8	9	0
12	200910	26	5,2	m	402	77,43	53,56	0,8603	9	10	0
12	200911	0	4,5	m	402	73,09	50,64	0,8358	10	11	0
12	200912	29	-2,2	m	402	72,03	50,35	0,8205	11	12	0
12	201001	72	-5,8	m	402	77,74	53,11	0,871	12	13	0
12	201002	105	-2,6	m	402	58,61	48,45	0,7596	13	14	0
13	201002	105	-2,6	m	25	56,37	41,11	0,5985	0	1	0
13	201003	78	0,4	m	25	55,26	40,46	0,6395	1	2	1
14	201001	72	-5,8	w	480	28,97	30,93	0,2897	0	1	0
14	201002	105	-2,6	w	480	46,38	33,78	0,4638	1	2	0
14	201003	78	0,4	w	480	40,86	35,65	0,4086	2	3	0
14	201004	4	6,5	w	480	40,75	28,98	0,4075	3	4	0
14	201005	0	8,6	w	480	47,41	45,82	0,4741	4	5	0
14	201006	0	14,1	w	480	53,66	56,69	0,5366	5	6	0
14	201007	0	17,2	w	480	50,69	53,27	0,5069	6	7	0
14	201008	0	13,7	w	480	63,71	60,43	0,6371	7	8	0
14	201009	0	9,4	w	480	38,74	43,33	0,3874	8	9	0
14	201010	4	6,1	w	480	56,86	42,89	0,5686	9	10	0
14	201011	21	2,8	w	480	59,4	42,33	0,594	10	11	0
14	201012	65	-4,7	w	480	52,82	33,76	0,5282	11	12	0
14	201101	48	-1,8	w	480	43,12	28,27	0,4312	12	13	0
14	201102	30	-2,2	w	480	39,57	28,47	0,3957	13	14	0
14	201103	16	3,3	w	480	40,52	27,66	0,4052	14	15	0
14	201104	14	8,8	w	480	49,3	45,39	0,493	15	16	0
14	201105	0	11,6	w	480	58,04	55,64	0,5804	16	17	0
15	201002	105	-2,6	w	526	35,63	27,88	0,3563	0	1	0
15	201003	78	0,4	w	526	52,67	39,12	0,5267	1	2	0
15	201004	4	6,5	w	526	58,87	44,96	0,5887	2	3	0
15	201005	0	8,6	w	526	53,7	45,58	0,537	3	4	0
15	201006	0	14,1	w	526	68,49	65,49	0,6849	4	5	0
15	201007	0	17,2	w	526	72,23	63,06	0,7223	5	6	0
15	201008	0	13,7	w	526	68,71	52,3	0,6871	6	7	0
15	201009	0	9,4	w	526	77,6	49,84	0,776	7	8	0
15	201010	4	6,1	w	526	87,3	52,37	0,873	8	9	0
15	201011	21	2,8	w	526	77,08	45	0,7708	9	10	0
15	201012	65	-4,7	w	526	68,34	39,41	0,6834	10	11	0
15	201101	48	-1,8	w	526	63,95	38,88	0,6395	11	12	0
15	201102	30	-2,2	w	526	53,51	43,28	0,5351	12	13	0
15	201103	16	3,3	w	526	41,29	31,41	0,4129	13	14	0
15	201104	14	8,8	w	526	55,43	38,51	0,5543	14	15	0
15	201105	0	11,6	w	526	62,91	54,95	0,6291	15	16	0
15	201106	0	13,7	w	526	61,46	56,57	0,6146	16	17	0
15	201107	0	13,1	w	526	62,37	52,9	0,6237	17	18	0
16	200712	61	-1,6	m	210	62,5	27,91	0,625	0	1	0
16	200801	55	-0,3	m	210	60,22	39,38	0,629	1	2	0
16	200802	48	0,1	m	210	66,2	41,71	0,6926	2	3	0
16	200803	58	-0,4	m	210	54,03	37,93	0,5782	3	4	0
16	200804	13	4,5	m	210	73,27	48,14	0,7587	4	5	0
16	200805	0	11,4	m	210	77,86	55,02	0,8157	5	6	0
16	200806	0	13,6	m	210	79,57	62,7	0,8184	6	7	0
16	200807	0	13,9	m	210	69,85	54,35	0,7255	7	8	0
17	201001	72	-5,8	m	184	59,85	34,59	0,5985	0	1	0
17	201002	105	-2,6	m	184	40,13	33,15	0,4013	1	2	0
17	201003	78	0,4	m	184	37,04	24,87	0,3704	2	3	0
18	200802	48	0,1	w	846	53,55	40,32	0,6436	0	1	0
18	200803	58	-0,4	w	846	49,88	40,41	0,6357	1	2	0
18	200804	13	4,5	w	846	70,77	47,73	0,791	2	3	0
18	200805	0	11,4	w	846	75,11	65,62	0,8275	3	4	0
18	200806	0	13,6	w	846	73,91	72,62	0,8696	4	5	0
18	200807	0	13,9	w	846	82,83	71,67	0,8749	5	6	0
18	200808	0	13,7	w	846	75,55	68,18	0,8285	6	7	0
18	200809	0	8,6	w	846	75,64	61,1	0,8474	7	8	0
18	200810	0	6,1	w	846	82,17	57,43	0,8778	8	9	0
18	200811	36	3,1	w	846	74,49	53,01	0,8341	9	10	0
18	200812	38	-0,5	w	846	72,99	44,95	0,805	10	11	0
18	200901	32	-3,5	w	846	56,89	40,59	0,7002	12	13	0
18	200901	32	-3,5	w	846	63,82	31,38	0,6689	11	12	0
18	200902	111	-2,5	w	846	38,19	25,43	0,41	13	14	0
18	200903	108	0,4	w	846	29,17	28,49	0,3071	14	15	0
18	200904	80	10	w	846	64,9	42,78	0,681	15	16	0
18	200905	0	11,2	w	846	66,52	55,47	0,723	16	17	0
18	200906	0	12,1	w	846	60,56	54,22	0,7091	17	18	0
18	200907	0	15,1	w	846	62,56	48,82	0,6701	18	19	0
18	200908	0	16,2	w	846	70,98	55,7	0,7468	19	20	0
18	200909	0	12,9	w	846	72,22	54,93	0,735	20	21	0
18	200910	26	5,2	w	846	68,91	47,02	0,7116	21	22	0
18	200911	0	4,5	w	846	80,18	47,02	0,8075	22	23	0
18	200912	29	-2,2	w	846	70,76	39,21	0,7388	23	24	0
18	201001	72	-5,8	w	846	54,61	28,63	0,5773	24	25	0
18	201002	105	-2,6	w	846	34,92	24,16	0,3774	25	26	0
18	201003	78	0,4	w	846	33,81	30,37	0,3867	26	27	0
18	201004	4	6,5	w	846	54,64	41,32	0,5686	27	28	0
18	201005	0	8,6	w	846	53,33	53,48	0,6161	28	29	1
19	201003	78	0,4	m	240	35,68	38,94	0,3744	0	1	0
19	201004	4	6,5	m	240	40,47	39,19	0,4703	1	2	0
19	201005	0	8,6	m	240	44,43	44,24	0,5207	2	3	0
19	201006	0	14,1	m	240	55,27	42,79	0,6374	3	4	0
19	201007	0	17,2	m	240	60,58	48,87	0,6566	4	5	0
19	201008	0	13,7	m	240	54,92	50,06	0,6153	5	6	0
19	201009	0	9,4	m	240	48,15	40,43	0,5211	6	7	0
19	201010	4	6,1	m	240	68,78	40,67	0,7102	7	8	0
19	201011	21	2,8	m	240	64,21	37,89	0,6681	8	9	1
20	201202	143	-6,8	w	73	36,18	32,69	0,3618	0	1	0
20	201203	113	3,9	w	73	33,52	32,53	0,3352	1	2	0
20	201204	8	6,2	w	73	29,67	36,4	0,2967	2	3	0
21	200901	32	-3,5	w	770	42,63	32,23	0,505	0	1	0
21	200902	111	-2,5	w	770	43,44	35,51	0,5064	1	2	0
21	200903	108	0,4	w	770	39,31	37,4	0,481	2	3	0
21	200904	80	10	w	770	65,93	50,02	0,7074	3	4	0
21	200905	0	11,2	w	770	65,14	60,75	0,7309	4	5	0
21	200906	0	12,1	w	770	71,59	59,87	0,8264	5	6	0
21	200907	0	15,1	w	770	67,15	67,13	0,7782	6	7	0
21	200908	0	16,2	w	770	61,11	69,96	0,7419	7	8	0
21	200909	0	12,9	w	770	75,38	66,55	0,8218	8	9	0
21	200910	26	5,2	w	770	64,84	48,47	0,7056	9	10	0
21	200911	0	4,5	w	770	70,58	47,58	0,7377	10	11	0
21	200912	29	-2,2	w	770	64,35	42,56	0,6913	11	12	0
21	201001	72	-5,8	w	770	66,74	45,63	0,7169	12	13	0
21	201002	105	-2,6	w	770	45,41	37,4	0,5472	13	14	0
21	201003	78	0,4	w	770	36,94	33,43	0,4929	14	15	0
21	201004	4	6,5	w	770	37,25	37,57	0,4592	15	16	0
21	201005	0	8,6	w	770	56,21	57,49	0,6906	16	17	0
21	201006	0	14,1	w	770	64,37	65,95	0,8084	17	18	0
21	201007	0	17,2	w	770	75,73	72,86	0,8537	18	19	0
21	201008	0	13,7	w	770	72,83	65,19	0,8671	19	20	0
21	201009	0	9,4	w	770	66,28	55,42	0,811	20	21	0
21	201010	4	6,1	w	770	63,06	47,77	0,7276	21	22	0
21	201011	21	2,8	w	770	68,49	52,11	0,7463	22	23	0
21	201012	65	-4,7	w	770	54,28	46,18	0,6273	23	24	0
21	201101	48	-1,8	w	770	48,17	40,81	0,5774	24	25	0
21	201102	30	-2,2	w	770	37,03	41,37	0,4717	25	26	0
22	200703	23	2,4	m	285	38,46	36,35	0,549	0	1	0
22	200704	0	9,1	m	285	65,68	51,67	0,7679	1	2	0
22	200705	0	10,6	m	285	69,76	58,78	0,7762	2	3	0
22	200706	0	14	m	285	82,9	73,06	0,9073	3	4	0
22	200707	0	13,9	m	285	68,08	65,83	0,8104	4	5	0
22	200708	0	13,7	m	285	74,42	64,35	0,8507	5	6	0
22	200709	0	8,2	m	285	75,64	57,73	0,8654	6	7	0
22	200710	9	5,2	m	285	66,63	52,17	0,7746	7	8	0
22	200711	77	-0,9	m	285	62,71	44,13	0,7024	8	9	0
22	200712	61	-1,6	m	285	72,47	29,25	0,7548	9	10	1
23	201202	143	-6,8	m	73	32,35	30,17	0,3235	0	1	0
23	201203	113	3,9	m	73	31,75	31,26	0,3175	1	2	0
23	201204	8	6,2	m	73	25,55	33,09	0,2555	2	3	0
24	200701	39	-0,4	w	43	65,38	42,96	0,7729	0	1	0
24	200702	40	0,5	w	43	62,52	46,2	0,7154	1	2	1
25	200602	191	-4,1	m	715	54,07	38,22	0,691	0	1	0
25	200603	182	-2,5	m	715	48,87	37,14	0,6532	1	2	0
25	200604	80	4,2	m	715	51,8	46,15	0,6952	2	3	0
25	200605	0	9,1	m	715	74,59	63,81	0,8659	3	4	0
25	200606	0	13,6	m	715	83,25	75,68	0,9018	4	5	0
25	200607	0	18	m	715	85,89	70,72	0,9212	5	6	0
25	200608	0	10,8	m	715	72,77	68,29	0,854	6	7	0
25	200609	0	13,6	m	715	85,48	67,83	0,9108	7	8	0
25	200610	0	9,3	m	715	82,27	61,04	0,8901	8	9	0
25	200611	23	3,3	m	715	72,8	50,06	0,848	9	10	0
25	200612	5	1,1	m	715	66,6	45,78	0,8038	10	11	0
25	200701	39	-0,4	m	715	66,24	49,39	0,8118	11	12	0
25	200702	40	0,5	m	715	61,06	43,02	0,7573	12	13	0
25	200902	111	-2,5	m	715	31,62	26,86	0,3162	13	14	1
26	201012	65	-4,7	w	410	61,49	35,99	0,6149	0	1	0
26	201101	48	-1,8	w	410	58,95	34,74	0,5895	1	2	0
26	201102	30	-2,2	w	410	46,68	34,62	0,4668	2	3	0
26	201103	16	3,3	w	410	54,1	34,83	0,541	3	4	0
26	201104	14	8,8	w	410	64,11	43,82	0,6411	4	5	0
26	201105	0	11,6	w	410	59,48	41,69	0,5948	5	6	0
26	201106	0	13,7	w	410	53,1	49,43	0,531	6	7	0
26	201107	0	13,1	w	410	50,16	51,28	0,5016	7	8	0
26	201108	0	15,9	w	410	50,06	45,29	0,5006	8	9	0
26	201109	0	13,2	w	410	66,58	51,15	0,6658	9	10	0
26	201110	1	7	w	410	74,6	47,7	0,746	10	11	0
26	201111	0	5,3	w	410	70,73	48,48	0,7073	11	12	0
26	201112	71	-0,6	w	410	61,04	42,38	0,6104	12	13	0
26	201201	123	-2,5	w	410	48,6	28,15	0,486	13	14	1
27	201103	16	3,3	m	259	99	37,1	1	0	1	0
27	201104	14	8,8	m	259	76,91	44,99	0,7691	1	2	0
27	201105	0	11,6	m	259	66,89	44,22	0,6689	2	3	0
27	201106	0	13,7	m	259	83,74	54,49	0,8374	3	4	0
27	201107	0	13,1	m	259	76,89	50,66	0,7689	4	5	0
27	201108	0	15,9	m	259	74	52,37	0,74	5	6	0
27	201110	1	7	m	259	86,06	41,04	0,8606	6	7	0
27	201111	0	5,3	m	259	83,18	38,98	0,8318	7	8	0
27	201112	71	-0,6	m	259	64,43	29,25	0,6443	8	9	0
28	200901	32	-3,5	m	488	25,82	34,45	0,432	0	1	0
28	200902	111	-2,5	m	488	32,06	31,19	0,4432	1	2	0
28	200903	108	0,4	m	488	34,84	35,86	0,4507	2	3	0
28	200904	80	10	m	488	50,25	41,12	0,5941	3	4	0
28	200905	0	11,2	m	488	58,23	52,77	0,7328	4	5	0
28	200906	0	12,1	m	488	58,68	49,56	0,6519	5	6	0
28	200907	0	15,1	m	488	56,37	58,11	0,6446	6	7	0
28	200908	0	16,2	m	488	71,99	54,12	0,7789	7	8	0
28	200909	0	12,9	m	488	68,16	51,85	0,7315	8	9	0
28	200910	26	5,2	m	488	60,62	45,51	0,6637	9	10	0
28	200911	0	4,5	m	488	60,25	42,75	0,6401	10	11	0
28	200912	29	-2,2	m	488	55,53	37,55	0,6148	11	12	0
28	201001	72	-5,8	m	488	51,93	40,07	0,6298	12	13	0
28	201002	105	-2,6	m	488	28,01	33,03	0,4591	13	14	0
28	201003	78	0,4	m	488	40,67	45,19	0,5577	14	15	0
28	201004	4	6,5	m	488	54,89	49,53	0,6134	15	16	0
28	201005	0	8,6	m	488	61,19	52,11	0,6819	16	17	0
29	201001	72	-5,8	w	463	48,81	40,19	0,7139	0	1	0
29	201002	105	-2,6	w	463	52,63	42,11	0,5178	1	2	0
29	201003	78	0,4	w	463	62,1	48,18	0,6698	2	3	0
29	201004	4	6,5	w	463	75,99	52,89	0,7859	3	4	0
29	201005	0	8,6	w	463	60,44	50,83	0,7126	4	5	0
29	201006	0	14,1	w	463	60,77	59,74	0,7329	5	6	0
29	201007	0	17,2	w	463	55,18	57,84	0,6801	6	7	0
29	201008	0	13,7	w	463	53,88	50,37	0,6616	7	8	0
29	201009	0	9,4	w	463	58,8	49,14	0,6582	8	9	0
29	201010	4	6,1	w	463	79,1	50,14	0,8197	9	10	0
29	201011	21	2,8	w	463	81,83	48,39	0,8354	10	11	0
29	201012	65	-4,7	w	463	55,63	44,99	0,5952	12	13	0
29	201012	65	-4,7	w	463	46,99	37,12	0,4699	11	12	0
29	201101	48	-1,8	w	463	53,49	42,46	0,5349	13	14	0
29	201102	30	-2,2	w	463	50,96	43,33	0,5096	14	15	0
29	201103	16	3,3	w	463	59,48	44,81	0,5948	15	16	0
29	201104	14	8,8	w	463	64,59	51,09	0,6459	16	17	0
30	200812	38	-0,5	m	541	81,12	58,78	0,887	0	1	0
30	200901	32	-3,5	m	541	84,95	52,88	0,9086	1	2	0
30	200902	111	-2,5	m	541	67,18	53,88	0,8257	2	3	0
30	200903	108	0,4	m	541	53,33	51,1	0,7	3	4	0
30	200904	80	10	m	541	74,01	60,9	0,8168	4	5	0
30	200905	0	11,2	m	541	87,34	72,32	0,9203	5	6	0
30	200906	0	12,1	m	541	87,09	73,03	0,9143	6	7	0
30	200907	0	15,1	m	541	85,95	71,09	0,9178	7	8	0
30	200908	0	16,2	m	541	85,6	73,81	0,9117	8	9	0
30	200909	0	12,9	m	541	94,38	76,42	0,9617	9	10	0
30	200910	26	5,2	m	541	87,8	64,18	0,9191	10	11	0
30	200911	0	4,5	m	541	88,34	61,71	0,9269	11	12	0
30	200912	29	-2,2	m	541	86,16	56,71	0,9136	12	13	0
30	201001	72	-5,8	m	541	73,87	57,37	0,8333	13	14	0
30	201002	105	-2,6	m	541	59,7	51,33	0,7757	14	15	0
31	200512	91	-3,7	m	160	78,45	46,07	0,8555	0	1	0
31	200601	123	-2,8	m	160	66,63	47,36	0,817	1	2	0
31	200602	191	-4,1	m	160	50,38	40,93	0,6237	2	3	0
31	200603	182	-2,5	m	160	49,82	43,89	0,6504	3	4	0
31	200604	80	4,2	m	160	64,14	50,89	0,7742	4	5	0
31	200605	0	9,1	m	160	69	65,13	0,8	5	6	1
32	200702	40	0,5	m	23	57,29	55,29	0,7083	0	1	0
32	200703	23	2,4	m	23	74,54	62,05	0,8432	1	2	1
33	200601	123	-2,8	m	13	49,8	40,69	0,6225	0	1	0
33	200602	191	-4,1	m	13	53,49	50,93	0,6628	1	2	1
34	200503	143	-0,3	w	1875	60,34	48,15	0,7996	0	1	0
34	200504	35	6,3	w	1875	73,33	58,08	0,8486	1	2	0
34	200505	0	10,4	w	1875	73,58	63,65	0,8592	2	3	0
34	200506	0	13,5	w	1875	81,2	72,65	0,9029	3	4	0
34	200507	0	14,3	w	1875	75,99	72,69	0,8836	4	5	0
34	200508	0	12,6	w	1875	60	63,38	0,7421	5	6	0
34	201012	65	-4,7	w	1875	55,74	39,98	0,5574	6	7	0
34	201101	48	-1,8	w	1875	59,03	38,91	0,5903	7	8	0
34	201102	30	-2,2	w	1875	48,09	45,93	0,4809	8	9	0
34	201103	16	3,3	w	1875	55,77	38,35	0,5577	9	10	0
34	201104	14	8,8	w	1875	67,04	46,87	0,6704	10	11	0
34	201105	0	11,6	w	1875	68,66	55,69	0,6866	11	12	0
34	201106	0	13,7	w	1875	63,12	57,05	0,6312	12	13	0
34	201107	0	13,1	w	1875	51,5	50,08	0,515	13	14	0
34	201108	0	15,9	w	1875	60,37	49,95	0,6037	14	15	0
34	201109	0	13,2	w	1875	71,05	54,2	0,7105	15	16	0
34	201110	1	7	w	1875	74,56	43,58	0,7456	16	17	0
34	201111	0	5,3	w	1875	74,46	43,34	0,7446	17	18	0
34	201112	71	-0,6	w	1875	54,49	36,54	0,5449	18	19	0
34	201201	123	-2,5	w	1875	53,12	32,79	0,5312	19	20	0
34	201202	143	-6,8	w	1875	33,25	38,26	0,3325	20	21	0
34	201203	113	3,9	w	1875	40,48	32,64	0,4048	21	22	0
34	201204	8	6,2	w	1875	58,54	44,01	0,5854	22	23	0
34	201205	0	12	w	1875	55,69	44,19	0,5569	23	24	0
35	200703	23	2,4	m	349	62,12	33,87	0,7374	0	1	0
35	200704	0	9,1	m	349	73,05	48,75	0,822	1	2	0
35	200705	0	10,6	m	349	84,06	69,16	0,9269	2	3	0
35	200706	0	14	m	349	87,76	72,75	0,9315	3	4	0
35	200707	0	13,9	m	349	82,33	65,86	0,896	4	5	0
35	200708	0	13,7	m	349	77,46	66,49	0,8867	5	6	0
35	200709	0	8,2	m	349	83,12	62,25	0,9079	6	7	0
35	200710	9	5,2	m	349	77,46	60,16	0,8568	7	8	0
35	200711	77	-0,9	m	349	66,48	49,64	0,7936	8	9	0
35	200712	61	-1,6	m	349	62,64	44,76	0,6452	9	10	0
35	200801	55	-0,3	m	349	71,66	47,78	0,6366	10	11	0
35	200802	48	0,1	m	349	60,75	40,58	0,611	11	12	0
35	200803	58	-0,4	m	349	57,65	44,53	0,7153	12	13	0
36	200812	38	-0,5	m	883	62,8	44	0,628	0	1	0
36	200901	32	-3,5	m	883	57,94	37,48	0,5794	1	2	0
36	200902	111	-2,5	m	883	37,29	36,81	0,3729	2	3	0
36	200903	108	0,4	m	883	43,44	38,44	0,4344	3	4	0
36	200904	80	10	m	883	47,52	41,67	0,4752	4	5	0
36	200905	0	11,2	m	883	60,94	48,98	0,6094	5	6	0
36	200906	0	12,1	m	883	61,67	53,12	0,6167	6	7	0
36	200907	0	15,1	m	883	53	52,14	0,53	7	8	0
36	200908	0	16,2	m	883	56,96	56,61	0,5696	8	9	0
36	200909	0	12,9	m	883	55,04	54,65	0,5504	9	10	0
36	200910	26	5,2	m	883	59,06	41,96	0,5906	10	11	0
36	200911	0	4,5	m	883	61,5	42,79	0,615	11	12	0
36	200912	29	-2,2	m	883	57,14	40,94	0,5714	12	13	0
36	201001	72	-5,8	m	883	66,85	37,1	0,6685	13	14	0
36	201002	105	-2,6	m	883	47,31	30,44	0,4731	14	15	0
36	201003	78	0,4	m	883	45,81	36,76	0,4581	15	16	0
36	201004	4	6,5	m	883	50,12	41,82	0,5012	16	17	0
36	201005	0	8,6	m	883	59,5	39,04	0,595	17	18	0
36	201006	0	14,1	m	883	59,28	49,59	0,5928	18	19	0
36	201007	0	17,2	m	883	61,99	56,93	0,6199	19	20	0
36	201008	0	13,7	m	883	65,82	56,51	0,6582	20	21	0
36	201009	0	9,4	m	883	61,69	46,71	0,6169	21	22	0
36	201010	4	6,1	m	883	56,48	45,96	0,5648	22	23	0
36	201011	21	2,8	m	883	54,97	42,93	0,5497	23	24	0
36	201012	65	-4,7	m	883	40	43,14	0,6674	24	25	0
36	201012	65	-4,7	m	883	57,69	39,66	0,6437	25	26	0
36	201102	30	-2,2	m	883	58,77	37,01	0,5299	26	27	0
36	201103	16	3,3	m	883	49,17	36,56	0,5256	27	28	0
36	201104	14	8,8	m	883	49,23	37,06	0,6012	28	29	0
36	201105	0	11,6	m	883	52,35	42,22	0,6758	29	30	1
37	200801	55	-0,3	m	467	74,47	41,68	0,8245	0	1	0
37	200802	48	0,1	m	467	62,79	46,1	0,7366	1	2	0
37	200803	58	-0,4	m	467	62,46	47,33	0,758	2	3	0
37	200804	13	4,5	m	467	99,63	99,46	0,9963	3	4	0
37	200805	0	11,4	m	467	77,4	71,44	0,8515	4	5	0
37	200806	0	13,6	m	467	79,81	65,24	0,8857	5	6	0
37	200807	0	13,9	m	467	71,47	54,76	0,8351	6	7	0
37	200808	0	13,7	m	467	69,56	60,57	0,816	7	8	0
37	200809	0	8,6	m	467	78,32	63,78	0,8533	8	9	0
37	200810	0	6,1	m	467	88,15	61,49	0,9352	9	10	0
37	200811	36	3,1	m	467	77,83	61,53	0,8446	10	11	0
37	200812	38	-0,5	m	467	77,19	60,16	0,8562	11	12	0
37	200901	32	-3,5	m	467	72,4	55,96	0,8163	12	13	0
37	200902	111	-2,5	m	467	70,15	51,3	0,8227	13	14	0
37	200903	108	0,4	m	467	57,38	53,08	0,7679	14	15	0
37	200904	80	10	m	467	68,6	53,28	0,7812	15	16	0
37	200905	0	11,2	m	467	70,8	57,51	0,7522	16	17	0
38	200901	32	-3,5	m	530	54,76	32,41	0,568	0	1	0
38	200902	111	-2,5	m	530	39,49	33,46	0,4178	1	2	0
38	200903	108	0,4	m	530	43,52	39,63	0,4649	2	3	0
38	200904	80	10	m	530	55,75	39,04	0,6094	3	4	0
38	200905	0	11,2	m	530	63,36	50,47	0,6903	4	5	0
38	200906	0	12,1	m	530	54,34	42,45	0,595	5	6	0
38	200907	0	15,1	m	530	58,92	41,6	0,6452	6	7	0
38	200908	0	16,2	m	530	68,87	49,32	0,728	7	8	0
38	200909	0	12,9	m	530	74,39	45,65	0,7618	8	9	0
38	200910	26	5,2	m	530	68,87	42,91	0,7123	9	10	0
38	200911	0	4,5	m	530	80,07	38,7	0,8132	10	11	0
38	200912	29	-2,2	m	530	78,81	37,09	0,8038	11	12	0
38	201001	72	-5,8	m	530	64,41	34,37	0,6688	12	13	0
38	201002	105	-2,6	m	530	53,84	38,03	0,5678	13	14	0
38	201003	78	0,4	m	530	55,29	40,56	0,5862	14	15	0
38	201004	4	6,5	m	530	74,54	40,55	0,7763	15	16	0
38	201005	0	8,6	m	530	53,05	44,31	0,6024	16	17	0
38	201006	0	14,1	m	530	63,25	44,36	0,6748	17	18	0
39	200601	123	-2,8	w	2088	46,11	39,24	0,5889	0	1	0
39	200602	191	-4,1	w	2088	45,22	37,94	0,5567	1	2	0
39	200603	182	-2,5	w	2088	54,4	41,89	0,6286	2	3	0
39	200604	80	4,2	w	2088	63,26	54,43	0,725	3	4	0
39	200605	0	9,1	w	2088	80,48	71,51	0,8822	4	5	0
39	200606	0	13,6	w	2088	79,32	77,32	0,857	5	6	0
39	200607	0	18	w	2088	83,51	79,9	0,9098	6	7	0
39	200608	0	10,8	w	2088	79,37	74,57	0,8841	7	8	0
39	200609	0	13,6	w	2088	87,99	70,57	0,9208	8	9	0
39	200610	0	9,3	w	2088	88,39	69,85	0,9313	9	10	0
39	200611	23	3,3	w	2088	79,84	60,89	0,8759	10	11	0
39	200612	5	1,1	w	2088	77,93	55,34	0,8379	11	12	0
39	200701	39	-0,4	w	2088	72,77	54,48	0,8181	12	13	0
39	200702	40	0,5	w	2088	69,26	55,5	0,7899	13	14	0
39	200711	77	-0,9	w	2088	48	42,13	0,4933	14	15	0
39	200712	61	-1,6	w	2088	59,79	44,87	0,6427	15	16	0
39	200801	55	-0,3	w	2088	56,39	41,53	0,6047	16	17	0
39	200802	48	0,1	w	2088	55,23	45,25	0,5995	17	18	0
39	200803	58	-0,4	w	2088	50,3	40,12	0,5433	18	19	0
39	200804	13	4,5	w	2088	63,54	54,15	0,6675	19	20	0
39	200805	0	11,4	w	2088	75,46	63,05	0,7863	20	21	0
39	200806	0	13,6	w	2088	63,16	51,61	0,7121	21	22	0
39	200807	0	13,9	w	2088	64,94	56,58	0,7177	22	23	0
39	200808	0	13,7	w	2088	75	56,22	0,7975	23	24	0
39	200809	0	8,6	w	2088	65	55,56	0,7	24	25	0
39	200902	111	-2,5	w	2088	48,71	33,03	0,4871	25	26	0
39	200903	108	0,4	w	2088	47,27	39,42	0,4727	26	27	0
39	200904	80	10	w	2088	66,21	50,99	0,6621	27	28	0
39	200905	0	11,2	w	2088	73,99	66,56	0,7399	28	29	0
39	200906	0	12,1	w	2088	69,14	68,92	0,6914	29	30	0
39	200907	0	15,1	w	2088	67,22	60,1	0,6722	30	31	0
39	200908	0	16,2	w	2088	71,81	58,27	0,7181	31	32	0
39	200909	0	12,9	w	2088	82,35	60,21	0,8235	32	33	0
39	200910	26	5,2	w	2088	70,21	52,12	0,7021	33	34	0
39	200911	0	4,5	w	2088	75,37	47,37	0,7537	34	35	0
39	200912	29	-2,2	w	2088	73,75	41,77	0,7375	35	36	0
39	201001	72	-5,8	w	2088	69	40,36	0,69	36	37	0
39	201001	72	-5,8	w	2088	72,09	45,33	0,7209	37	38	0
39	201002	105	-2,6	w	2088	45,44	39,6	0,4544	39	40	0
39	201002	105	-2,6	w	2088	56,25	37,14	0,5625	38	39	0
39	201003	78	0,4	w	2088	65,71	49,33	0,6571	40	41	0
39	201004	4	6,5	w	2088	74,78	54,89	0,7478	41	42	0
39	201005	0	8,6	w	2088	67,43	61,46	0,6743	42	43	0
39	201006	0	14,1	w	2088	72,18	70,3	0,7218	43	44	0
39	201007	0	17,2	w	2088	70,88	70,04	0,7088	44	45	0
39	201008	0	13,7	w	2088	76,67	64,38	0,7667	45	46	0
39	201009	0	9,4	w	2088	79,13	59,08	0,7913	46	47	0
39	201010	4	6,1	w	2088	82,94	58,58	0,8294	47	48	0
39	201011	21	2,8	w	2088	75,63	49,53	0,7563	48	49	0
39	201012	65	-4,7	w	2088	53,96	42,51	0,5396	49	50	0
39	201101	48	-1,8	w	2088	48,39	41,19	0,4839	50	51	0
39	201102	30	-2,2	w	2088	54,03	42,65	0,5403	51	52	0
39	201103	16	3,3	w	2088	62,14	47,65	0,6214	52	53	0
39	201104	14	8,8	w	2088	71,73	56,75	0,7173	53	54	0
39	201105	0	11,6	w	2088	73,5	63,2	0,735	54	55	0
39	201106	0	13,7	w	2088	72,29	63,79	0,7229	55	56	0
39	201107	0	13,1	w	2088	72,91	66,17	0,7291	56	57	0
39	201108	0	15,9	w	2088	71,53	55,03	0,7153	57	58	0
39	201109	0	13,2	w	2088	80,18	66,86	0,8018	58	59	0
39	201110	1	7	w	2088	79,29	64,51	0,7929	59	60	1
40	200503	143	-0,3	w	470	53,19	44,88	0,6779	0	1	0
40	200504	35	6,3	w	470	79,55	65,15	0,8649	1	2	0
40	200505	0	10,4	w	470	83,08	70,63	0,9017	2	3	0
40	200506	0	13,5	w	470	86,87	80,13	0,938	3	4	0
40	200507	0	14,3	w	470	85,6	75,98	0,9347	4	5	0
40	200508	0	12,6	w	470	77,75	68	0,8783	5	6	0
40	200509	0	12,1	w	470	67,26	55,29	0,789	6	7	0
40	200510	0	8,8	w	470	82,86	66,62	0,9068	7	8	0
40	200511	38	-0,1	w	470	80,93	64,14	0,9102	8	9	0
40	200512	91	-3,7	w	470	70,91	58,18	0,8323	9	10	0
40	200601	123	-2,8	w	470	34,24	32,13	0,8634	10	11	0
40	200602	191	-4,1	w	470	5,19	4,82	0,8634	11	12	0
40	200603	182	-2,5	w	470	0	0	0,8634	12	13	0
40	200604	80	4,2	w	470	0,87	0	0,8634	13	14	0
40	200605	0	9,1	w	470	0,33	0,43	0,8634	14	15	0
40	200606	0	13,6	w	470	7,71	4,58	0,8634	15	16	0
41	201103	16	3,3	m	136	67,19	45,59	0,6719	0	1	0
41	201104	14	8,8	m	136	82,57	59,39	0,8257	1	2	0
41	201105	0	11,6	m	136	86,71	60,84	0,8671	2	3	0
41	201106	0	13,7	m	136	82,99	69,1	0,8299	3	4	0
41	201107	0	13,1	m	136	78,46	74,07	0,7846	4	5	0
42	201103	16	3,3	w	335	59,78	24,37	0,5978	0	1	0
42	201104	14	8,8	w	335	76,89	50,86	0,7689	1	2	0
42	201105	0	11,6	w	335	68,38	56,46	0,6838	2	3	0
42	201106	0	13,7	w	335	72,11	73,14	0,7211	3	4	0
42	201107	0	13,1	w	335	79,01	71,05	0,7901	4	5	0
42	201108	0	15,9	w	335	69,95	59,91	0,6995	5	6	0
42	201109	0	13,2	w	335	78,79	59,37	0,7879	6	7	0
42	201201	123	-2,5	w	335	52,55	37	0,5255	7	8	0
42	201202	143	-6,8	w	335	32,99	29,58	0,3299	8	9	1
43	200612	5	1,1	m	143	82,12	34,11	0,8299	0	1	0
43	200701	39	-0,4	m	143	74,44	39,37	0,7809	1	2	0
43	200702	40	0,5	m	143	72,41	40,18	0,7446	2	3	0
43	200703	23	2,4	m	143	72,53	44,25	0,7372	3	4	0
43	200704	0	9,1	m	143	70,94	47,05	0,7377	4	5	0
43	200705	0	10,6	m	143	12,73	9,82	0,1412	5	6	1
44	201002	105	-2,6	m	743	49,23	42,65	0,4923	0	1	0
44	201003	78	0,4	m	743	53,33	35,01	0,5577	1	2	0
44	201004	4	6,5	m	743	55,77	42,46	0,7099	2	3	0
44	201005	0	8,6	m	743	70,99	36,54	0,4591	3	4	0
44	201006	0	14,1	m	743	45,91	42,94	0,4742	4	5	0
44	201007	0	17,2	m	743	47,42	49,15	0,5269	5	6	0
44	201008	0	13,7	m	743	52,69	43,82	0,61	6	7	0
44	201009	0	9,4	m	743	61	47,32	0,7395	7	8	0
44	201010	4	6,1	m	743	73,95	47,08	0,7615	8	9	0
44	201011	21	2,8	m	743	76,15	39,64	0,7249	9	10	0
44	201012	65	-4,7	m	743	72,49	35,86	0,5526	10	11	0
44	201012	65	-4,7	m	743	55,26	32,2	0,7121	11	12	0
44	201103	16	3,3	m	743	71,21	32,99	0,5575	12	13	0
44	201104	14	8,8	m	743	55,75	35,25	0,5333	13	14	0
44	201201	123	-2,5	m	743	53,33	30,5	0,3617	14	15	0
44	201202	143	-6,8	m	743	36,17	25,42	0,4716	15	16	1
45	200602	191	-4,1	w	328	47,16	19,01	0,6762	0	1	0
45	200603	182	-2,5	w	328	57,6	44,69	0,7055	1	2	0
45	200604	80	4,2	w	328	49,26	42,09	0,6386	2	3	0
45	200605	0	9,1	w	328	51,97	57,3	0,6926	3	4	0
45	200606	0	13,6	w	328	59,19	66,41	0,7056	4	5	0
45	200607	0	18	w	328	64,74	72,09	0,7471	5	6	0
45	200608	0	10,8	w	328	52,21	59,87	0,7128	6	7	0
45	200609	0	13,6	w	328	71,56	61,19	0,8316	7	8	0
45	200610	0	9,3	w	328	81,47	57,81	0,8818	8	9	0
45	200611	23	3,3	w	328	65,9	48,39	0,7769	9	10	0
45	200612	5	1,1	w	328	61,85	46,69	0,7325	10	11	0
46	200912	29	-2,2	w	34	49,54	42,18	0,4954	0	1	0
46	201001	72	-5,8	w	34	63,72	42,85	0,6372	1	2	1
47	200901	32	-3,5	w	343	72,06	39,23	0,7862	0	1	0
47	200902	111	-2,5	w	343	70,88	36,57	0,742	1	2	0
47	200903	108	0,4	w	343	56,51	35,98	0,5914	2	3	0
47	200904	80	10	w	343	75,99	53,22	0,7772	3	4	0
47	200905	0	11,2	w	343	68,85	52,63	0,7375	4	5	0
47	200906	0	12,1	w	343	72,16	70,01	0,8309	5	6	0
47	200907	0	15,1	w	343	61,46	58,46	0,6854	6	7	0
47	200908	0	16,2	w	343	66,63	58,7	0,7231	7	8	0
47	200909	0	12,9	w	343	80,99	59,17	0,8418	8	9	0
47	200910	26	5,2	w	343	88,28	46,65	0,899	9	10	0
47	200911	0	4,5	w	343	88,57	44,46	0,896	10	11	0
47	200912	29	-2,2	w	343	72,7	34,64	0,7418	11	12	0
48	200803	58	-0,4	m	154	65,62	39,71	0,7344	0	1	0
48	200804	13	4,5	m	154	68,07	50,61	0,797	1	2	0
48	200805	0	11,4	m	154	77,45	55,38	0,8638	2	3	0
48	200806	0	13,6	m	154	82,37	64,99	0,8932	3	4	0
48	200807	0	13,9	m	154	75,73	65,58	0,8558	4	5	0
48	200808	0	13,7	m	154	74,3	61,53	0,8232	5	6	1
49	201012	65	-4,7	m	222	50,28	37,94	0,5309	0	1	0
49	201101	48	-1,8	m	222	62,86	44,64	0,6459	1	2	0
49	201102	30	-2,2	m	222	57,23	44,43	0,5992	2	3	0
49	201103	16	3,3	m	222	68,53	47,04	0,7056	3	4	0
49	201104	14	8,8	m	222	78,41	60,67	0,8189	4	5	0
49	201105	0	11,6	m	222	82,35	65,89	0,8573	5	6	0
49	201106	0	13,7	m	222	82,94	66,14	0,8697	6	7	0
49	201107	0	13,1	m	222	81,16	74,92	0,8505	7	8	0
50	200912	29	-2,2	m	29	74,07	44,9	0,7407	0	1	0
50	201001	72	-5,8	m	29	67,78	43,35	0,6778	1	2	0
50	201002	105	-2,6	m	29	56,89	41,61	0,5689	2	3	0
50	201003	78	0,4	m	29	54,72	38,43	0,5472	3	4	0
50	201003	78	0,4	m	29	54,41	47,46	0,5441	0	1	0
50	201004	4	6,5	m	29	70,41	53,03	0,7041	1	2	0
50	201005	0	8,6	m	29	61,53	46,18	0,6153	2	3	0
50	201006	0	14,1	m	29	71,57	58,96	0,7157	3	4	0
50	201007	0	17,2	m	29	77,14	58,55	0,7714	4	5	0
50	201008	0	13,7	m	29	76,97	62,73	0,7697	5	6	0
50	201009	0	9,4	m	29	84,5	57,15	0,845	6	7	0
50	201010	4	6,1	m	29	82,19	54,11	0,8219	7	8	0
50	201011	21	2,8	m	29	82,31	46,66	0,8231	8	9	0
50	201012	65	-4,7	m	29	67,06	44,35	0,6706	9	10	0
50	201101	48	-1,8	m	29	59,08	45,1	0,5908	10	11	0
50	201102	30	-2,2	m	29	57,06	42,55	0,5706	11	12	0
50	201103	16	3,3	m	29	60,09	48,1	0,6009	13	14	0
50	201103	16	3,3	m	29	71,97	40,72	0,7197	12	13	0
50	201104	14	8,8	m	29	82,35	54,25	0,8235	14	15	0
50	201105	0	11,6	m	29	78,98	55,71	0,7898	15	16	0
50	201106	0	13,7	m	29	84,92	73,8	0,8492	16	17	0
50	201107	0	13,1	m	29	75,67	54,92	0,7567	17	18	0
50	201108	0	15,9	m	29	86,1	70,54	0,861	18	19	0
50	201109	0	13,2	m	29	92,61	67,58	0,9261	19	20	0
50	201110	1	7	m	29	87,41	60,91	0,8741	20	21	0
50	201111	0	5,3	m	29	89,07	55,62	0,8907	21	22	0
50	201112	71	-0,6	m	29	73,2	47,64	0,732	22	23	0
50	201201	123	-2,5	m	29	57,66	36,85	0,5766	23	24	0
50	201201	123	-2,5	m	29	54,5	50,94	0,545	24	25	0
50	201202	143	-6,8	m	29	47,86	34,71	0,4786	25	26	0
51	201201	123	-2,5	m	13	28,75	26,95	0,2875	0	1	0
51	201202	143	-6,8	m	13	15,29	19,51	0,1529	1	2	1
52	201012	65	-4,7	m	743	45,2	30,59	0,452	0	1	0
52	201101	48	-1,8	m	743	47,26	35,41	0,4726	1	2	0
52	201102	30	-2,2	m	743	43,28	39,8	0,4328	2	3	0
52	201103	16	3,3	m	743	50,12	40,07	0,5012	3	4	0
52	201104	14	8,8	m	743	69,85	51,12	0,6985	4	5	0
52	201105	0	11,6	m	743	60,41	48,41	0,6041	5	6	0
52	201106	0	13,7	m	743	64,85	50,06	0,6485	6	7	0
52	201107	0	13,1	m	743	56,4	47,92	0,564	7	8	0
52	201108	0	15,9	m	743	69,49	55,95	0,6949	8	9	0
52	201109	0	13,2	m	743	74,97	49,35	0,7497	9	10	0
52	201110	1	7	m	743	75,12	48,21	0,7512	10	11	0
52	201111	0	5,3	m	743	78,34	46,72	0,7834	11	12	0
52	201112	71	-0,6	m	743	54,69	39,52	0,5469	12	13	0
52	201201	123	-2,5	m	743	54,69	39,52	0,5469	13	14	1
53	200911	0	4,5	m	60	69,47	40,49	0,6947	0	1	0
53	200912	29	-2,2	m	60	48,17	24,75	0,4817	1	2	0
53	201001	72	-5,8	m	60	26,56	25,97	0,2656	2	3	0
54	200612	5	1,1	m	539	76,42	48,01	0,7937	0	1	0
54	200701	39	-0,4	m	539	78,2	51,68	0,8013	1	2	0
54	200702	40	0,5	m	539	66,45	48,31	0,6875	2	3	0
54	200703	23	2,4	m	539	68,25	48,42	0,7063	3	4	0
54	200704	0	9,1	m	539	72,01	55,66	0,762	4	5	0
54	200705	0	10,6	m	539	68,05	56,39	0,7296	5	6	0
54	200706	0	14	m	539	74,64	59,45	0,7907	6	7	0
54	200707	0	13,9	m	539	75,57	63,4	0,7961	7	8	0
54	200708	0	13,7	m	539	82,52	68,38	0,8368	8	9	0
54	200709	0	8,2	m	539	85,81	65,58	0,8785	9	10	0
54	200710	9	5,2	m	539	90,04	59,15	0,9191	10	11	0
54	200711	77	-0,9	m	539	67,54	42,49	0,7027	11	12	0
54	200712	61	-1,6	m	539	54,29	49,59	0,5776	13	14	0
54	200712	61	-1,6	m	539	52,96	48,64	0,5444	12	13	0
54	200801	55	-0,3	m	539	57,74	46,7	0,6086	14	15	0
54	200802	48	0,1	m	539	59,64	48,86	0,645	15	16	0
54	200803	58	-0,4	m	539	60,83	47,03	0,644	16	17	0
54	200804	13	4,5	m	539	65,88	49,21	0,6972	17	18	0
54	200805	0	11,4	m	539	71,12	54,4	0,7407	18	19	0
55	201012	65	-4,7	m	408	34,9	37,15	0,349	0	1	0
55	201101	48	-1,8	m	408	50,54	40,23	0,5054	1	2	0
55	201102	30	-2,2	m	408	57,22	40,53	0,5722	2	3	0
55	201103	16	3,3	m	408	54,53	38,91	0,5453	3	4	0
55	201104	14	8,8	m	408	48,94	37,9	0,4894	4	5	0
55	201105	0	11,6	m	408	51,25	42,86	0,5125	5	6	0
55	201106	0	13,7	m	408	52,28	53,4	0,5228	6	7	0
55	201107	0	13,1	m	408	50,83	50,48	0,5083	7	8	0
55	201108	0	15,9	m	408	56,94	46,52	0,5694	8	9	0
55	201109	0	13,2	m	408	63,37	50,08	0,6337	9	10	0
55	201110	1	7	m	408	61,97	48,93	0,6197	10	11	0
55	201111	0	5,3	m	408	67,77	41,65	0,6777	11	12	0
55	201112	71	-0,6	m	408	55,43	40,38	0,5543	12	13	0
55	201201	123	-2,5	m	408	48,61	42,57	0,4861	13	14	1
56	200703	23	2,4	m	288	67,94	44,5	0,7943	0	1	0
56	200704	0	9,1	m	288	81,16	61,09	0,8922	1	2	0
56	200705	0	10,6	m	288	78,06	65,96	0,881	2	3	0
56	200706	0	14	m	288	76,55	62,72	0,8647	3	4	0
56	200707	0	13,9	m	288	81,4	63,59	0,9039	4	5	0
56	200708	0	13,7	m	288	82,41	66,46	0,8877	5	6	0
56	200709	0	8,2	m	288	89,31	70,97	0,9453	6	7	0
56	200710	9	5,2	m	288	92,76	65,5	0,9613	7	8	0
56	200711	77	-0,9	m	288	76,48	53,91	0,8345	8	9	0
56	200712	61	-1,6	m	288	65,19	48,77	0,7476	9	10	0
57	201003	78	0,4	w	389	42,46	33,45	0,4246	0	1	0
57	201004	4	6,5	w	389	51,55	41,43	0,5155	1	2	0
57	201005	0	8,6	w	389	60,74	47,02	0,6074	2	3	0
57	201006	0	14,1	w	389	61,4	54,95	0,614	3	4	0
57	201007	0	17,2	w	389	60,58	53,13	0,6058	4	5	0
57	201008	0	13,7	w	389	64,77	47,26	0,6477	5	6	0
57	201009	0	9,4	w	389	65,69	50,93	0,6569	6	7	0
57	201010	4	6,1	w	389	83,65	48,5	0,8365	7	8	0
57	201011	21	2,8	w	389	82,21	46,32	0,8221	8	9	0
57	201012	65	-4,7	w	389	70,52	37,68	0,7052	9	10	0
57	201101	48	-1,8	w	389	65,2	38,18	0,652	10	11	0
57	201102	30	-2,2	w	389	76,31	32,4	0,7631	11	12	0
57	201103	16	3,3	w	389	66,55	36,75	0,6655	12	13	0
58	200901	32	-3,5	m	45	53	15,47	0,55	0	1	0
58	200902	111	-2,5	m	45	54,41	32,76	0,5619	1	2	0
58	200903	108	0,4	m	45	42,38	22,7	0,503	2	3	0
59	200611	23	3,3	m	521	86,92	59,2	0,904	0	1	0
59	200612	5	1,1	m	521	91,35	62,02	0,9374	1	2	0
59	200701	39	-0,4	m	521	81,18	62,07	0,8699	2	3	0
59	200702	40	0,5	m	521	83,89	60,55	0,8926	3	4	0
59	200703	23	2,4	m	521	83,69	67,49	0,8821	4	5	0
59	200704	0	9,1	m	521	79,73	65,74	0,8813	5	6	0
59	200705	0	10,6	m	521	77,09	65,69	0,8784	6	7	0
59	200706	0	14	m	521	78,83	65,11	0,8808	7	8	0
59	200707	0	13,9	m	521	78,51	72,84	0,874	8	9	0
59	200708	0	13,7	m	521	82,73	66,39	0,905	9	10	0
59	200709	0	8,2	m	521	85,33	64,67	0,9069	10	11	0
59	200710	9	5,2	m	521	86,78	64,96	0,9065	11	12	0
59	200711	77	-0,9	m	521	79,79	61,05	0,8573	12	13	0
59	200712	61	-1,6	m	521	86,44	63,98	0,9103	13	14	0
59	200801	55	-0,3	m	521	84,84	65,57	0,886	14	15	0
59	200802	48	0,1	m	521	79,03	62,92	0,8376	15	16	0
59	200803	58	-0,4	m	521	74,82	55,05	0,8147	16	17	0
59	200804	13	4,5	m	521	83,08	60,37	0,8646	17	18	0
60	200901	32	-3,5	w	440	61,34	38,19	0,6973	0	1	0
60	200902	111	-2,5	w	440	58,44	41,48	0,6688	1	2	0
60	200903	108	0,4	w	440	46,73	44,36	0,6266	2	3	0
60	200904	80	10	w	440	62,05	49,19	0,7206	3	4	0
60	200905	0	11,2	w	440	63,79	59,07	0,7801	4	5	0
60	200906	0	12,1	w	440	66,56	70,54	0,8082	5	6	0
60	200907	0	15,1	w	440	50,05	60,51	0,6528	6	7	0
60	200908	0	16,2	w	440	66,86	59	0,8076	7	8	0
60	200909	0	12,9	w	440	77,42	55,95	0,8661	8	9	0
60	200910	26	5,2	w	440	82,92	52,9	0,9077	9	10	0
60	200911	0	4,5	w	440	82,67	47,26	0,8928	10	11	0
60	200912	29	-2,2	w	440	76,69	49,02	0,8418	11	12	0
60	201001	72	-5,8	w	440	73,84	44,51	0,8238	12	13	0
60	201002	105	-2,6	w	440	51,46	42,92	0,6178	13	14	0
60	201003	78	0,4	w	440	49,66	44,27	0,646	14	15	0
61	200902	111	-2,5	m	1117	62	47,62	0,7533	0	1	0
61	200903	108	0,4	m	1117	61,81	54,09	0,7196	1	2	0
61	200904	80	10	m	1117	66,96	55,27	0,8082	2	3	0
61	200905	0	11,2	m	1117	79,39	73,75	0,8997	3	4	0
61	200906	0	12,1	m	1117	67,73	59,84	0,8284	4	5	0
61	200907	0	15,1	m	1117	81,12	69,2	0,8828	5	6	0
61	200908	0	16,2	m	1117	72,84	62,93	0,8392	6	7	0
61	200909	0	12,9	m	1117	86,46	61,48	0,9413	7	8	0
61	200910	26	5,2	m	1117	85,45	57,42	0,903	8	9	0
61	200911	0	4,5	m	1117	89,49	56,95	0,9406	9	10	0
61	200912	29	-2,2	m	1117	79,98	55,33	0,8853	10	11	0
61	201001	72	-5,8	m	1117	70,52	46,94	0,8337	11	12	0
61	201002	105	-2,6	m	1117	53,86	44,36	0,7147	12	13	0
61	201003	78	0,4	m	1117	31,33	54,76	0,5181	14	15	0
61	201003	78	0,4	m	1117	51,48	46,66	0,6962	13	14	0
61	201004	4	6,5	m	1117	74,69	52,1	0,8362	15	16	0
61	201005	0	8,6	m	1117	74,43	56,33	0,8339	16	17	0
61	201006	0	14,1	m	1117	87,19	73,64	0,9174	17	18	0
61	201007	0	17,2	m	1117	87,97	73,66	0,9295	18	19	0
61	201008	0	13,7	m	1117	83,2	71,15	0,9003	19	20	0
61	201009	0	9,4	m	1117	83,74	66,8	0,8937	20	21	0
61	201010	4	6,1	m	1117	85,02	57,77	0,9139	21	22	0
61	201011	21	2,8	m	1117	82,17	62,36	0,8951	22	23	0
61	201011	21	2,8	m	1117	56,82	35,54	0,5682	23	24	0
61	201012	65	-4,7	m	1117	58,15	33,09	0,5815	24	25	0
61	201101	48	-1,8	m	1117	49,41	36,41	0,4941	25	26	0
61	201102	30	-2,2	m	1117	46,87	31,36	0,4687	26	27	0
61	201103	16	3,3	m	1117	43,65	32,05	0,4365	27	28	0
61	201104	14	8,8	m	1117	71,53	45,14	0,7153	28	29	0
61	201105	0	11,6	m	1117	71,29	50,88	0,7129	29	30	0
61	201106	0	13,7	m	1117	78,35	55,7	0,7835	30	31	0
61	201107	0	13,1	m	1117	66,8	56,34	0,668	31	32	0
61	201108	0	15,9	m	1117	76,99	55,5	0,7699	32	33	0
61	201109	0	13,2	m	1117	74,17	51,18	0,7417	33	34	0
61	201110	1	7	m	1117	76,93	48,39	0,7693	34	35	0
61	201111	0	5,3	m	1117	81,64	44,58	0,8164	35	36	0
61	201112	71	-0,6	m	1117	65,31	35,98	0,6531	36	37	0
61	201201	123	-2,5	m	1117	50	31,21	0,5	37	38	0
61	201202	143	-6,8	m	1117	40,68	23,43	0,4068	38	39	1
62	200712	61	-1,6	w	1028	55,79	38,05	0,593	0	1	0
62	200801	55	-0,3	w	1028	56,7	39,69	0,5938	1	2	0
62	200802	48	0,1	w	1028	55,04	39,86	0,5709	2	3	0
62	200803	58	-0,4	w	1028	62,9	36,4	0,6504	3	4	0
62	200804	13	4,5	w	1028	57,67	44,29	0,5941	4	5	0
62	200805	0	11,4	w	1028	64,74	55,32	0,6844	5	6	0
62	200806	0	13,6	w	1028	57,75	56,4	0,656	6	7	0
62	200807	0	13,9	w	1028	57,56	53,21	0,6304	7	8	0
62	200808	0	13,7	w	1028	57,29	47,49	0,6019	8	9	0
62	200809	0	8,6	w	1028	59,26	43,61	0,6143	9	10	0
62	200810	0	6,1	w	1028	70,9	44,34	0,7836	10	11	0
62	200811	36	3,1	w	1028	71,27	39,93	0,7457	11	12	0
62	200812	38	-0,5	w	1028	56,47	42,29	0,5755	12	13	0
62	200812	38	-0,5	w	1028	52,32	42,96	0,5562	13	14	0
62	200901	32	-3,5	w	1028	51,45	35,63	0,5533	14	15	0
62	200902	111	-2,5	w	1028	47,96	37,15	0,5344	15	16	0
62	200903	108	0,4	w	1028	45,42	41,88	0,4887	16	17	0
62	200904	80	10	w	1028	66,09	51,68	0,6894	17	18	0
62	200905	0	11,2	w	1028	77,43	58,61	0,8124	18	19	0
62	200906	0	12,1	w	1028	64,29	58,86	0,7203	19	20	0
62	200907	0	15,1	w	1028	48,96	48,39	0,5871	20	21	0
62	200908	0	16,2	w	1028	60,56	46,87	0,6821	21	22	0
62	200909	0	12,9	w	1028	60,18	48,01	0,6364	22	23	0
62	200910	26	5,2	w	1028	61,27	42,22	0,6364	23	24	0
62	200911	0	4,5	w	1028	68,38	42,33	0,6975	24	25	0
62	200912	29	-2,2	w	1028	54,84	37,83	0,5734	25	26	0
62	201001	72	-5,8	w	1028	47,96	31,89	0,5183	26	27	0
62	201002	105	-2,6	w	1028	39,29	27,36	0,4622	28	29	0
62	201002	105	-2,6	w	1028	31,54	43,92	0,3154	27	28	0
62	201003	78	0,4	w	1028	27,68	31,48	0,2768	29	30	0
62	201004	4	6,5	w	1028	58,31	40,67	0,5831	30	31	0
62	201005	0	8,6	w	1028	58,61	45,17	0,5861	31	32	0
62	201006	0	14,1	w	1028	53,76	54,48	0,5376	32	33	0
62	201007	0	17,2	w	1028	58,31	55,71	0,5831	33	34	0
62	201008	0	13,7	w	1028	56,97	48,8	0,5697	34	35	0
62	201009	0	9,4	w	1028	55,51	42,68	0,5551	35	36	1
63	200912	29	-2,2	w	158	61,88	31,36	0,6188	0	1	0
63	201001	72	-5,8	w	158	48,43	31,4	0,4843	1	2	0
63	201002	105	-2,6	w	158	34,61	29,18	0,3461	2	3	0
63	201003	78	0,4	w	158	43,23	37,4	0,4323	3	4	0
63	201004	4	6,5	w	158	48,21	42,44	0,4821	4	5	0
63	201005	0	8,6	w	158	50,84	44,06	0,5084	5	6	0
64	201001	72	-5,8	w	1138	47,63	41,88	0,4763	0	1	0
64	201002	105	-2,6	w	1138	45,71	33,97	0,4571	1	2	0
64	201003	78	0,4	w	1138	49,82	43,18	0,4982	2	3	0
64	201004	4	6,5	w	1138	68,64	49,86	0,6864	3	4	0
64	201005	0	8,6	w	1138	71,21	50,54	0,7121	4	5	0
64	201006	0	14,1	w	1138	73,86	59,24	0,7386	5	6	0
64	201007	0	17,2	w	1138	78,17	62,01	0,7817	6	7	0
64	201008	0	13,7	w	1138	79,63	57,78	0,7963	7	8	0
64	201009	0	9,4	w	1138	80,89	58,49	0,8089	8	9	0
64	201010	4	6,1	w	1138	88,12	52,96	0,8812	9	10	0
64	201011	21	2,8	w	1138	77,74	49,61	0,7774	10	11	0
64	201012	65	-4,7	w	1138	70,34	41,4	0,7034	11	12	0
64	201101	48	-1,8	w	1138	66,31	40,66	0,6631	12	13	0
64	201102	30	-2,2	w	1138	61,99	40,16	0,6199	13	14	0
64	201103	16	3,3	w	1138	50,84	35,76	0,5084	14	15	0
65	200901	32	-3,5	w	125	56,22	32,13	0,5622	0	1	0
65	200902	111	-2,5	w	125	56,83	38,94	0,5683	1	2	0
65	200903	108	0,4	w	125	57,5	35,41	0,575	2	3	0
65	200904	80	10	w	125	63,21	41,75	0,6321	3	4	0
65	200905	0	11,2	w	125	57,59	40,36	0,5759	4	5	0
66	200912	29	-2,2	m	283	67,39	44,38	0,78	0	1	0
66	201001	72	-5,8	m	283	73,73	38,73	0,8443	1	2	0
66	201002	105	-2,6	m	283	69,05	45,18	0,8325	2	3	0
66	201003	78	0,4	m	283	72,39	45,67	0,8448	3	4	0
66	201004	4	6,5	m	283	88,88	69,64	0,9246	4	5	0
66	201005	0	8,6	m	283	87,65	72,17	0,9235	5	6	0
66	201006	0	14,1	m	283	84,97	72,78	0,9119	6	7	0
66	201007	0	17,2	m	283	89,7	79,84	0,9386	7	8	0
66	201008	0	13,7	m	283	87,82	74,51	0,9281	8	9	0
66	201009	0	9,4	m	283	89,88	67,59	0,942	9	10	0
67	201002	105	-2,6	w	427	71,52	23,71	0,7152	0	1	0
67	201003	78	0,4	w	427	55,11	34,74	0,5511	1	2	0
67	201004	4	6,5	w	427	72,61	52,21	0,7261	2	3	0
67	201005	0	8,6	w	427	62,92	51,28	0,6292	3	4	0
67	201006	0	14,1	w	427	72,39	59,04	0,7239	4	5	0
67	201007	0	17,2	w	427	70,78	47,35	0,7078	5	6	0
67	201008	0	13,7	w	427	74,42	49,49	0,7442	6	7	0
67	201009	0	9,4	w	427	79,75	48,46	0,7975	7	8	0
67	201010	4	6,1	w	427	80,15	50,36	0,8015	8	9	0
67	201011	21	2,8	w	427	70,35	48,26	0,7035	9	10	0
67	201012	65	-4,7	w	427	67,36	38,67	0,6736	10	11	0
67	201101	48	-1,8	w	427	62,97	37,46	0,6297	11	12	0
67	201102	30	-2,2	w	427	67,39	32,95	0,6739	12	13	0
67	201103	16	3,3	w	427	69,12	47,45	0,6912	13	14	0
67	201104	14	8,8	w	427	70,16	45,09	0,7016	14	15	0
68	201012	65	-4,7	m	526	85,93	36,65	0,8593	0	1	0
68	201101	48	-1,8	m	526	70,11	41,22	0,7011	1	2	0
68	201102	30	-2,2	m	526	75,16	47,07	0,7516	2	3	0
68	201103	16	3,3	m	526	78,65	53,89	0,7865	3	4	0
68	201104	14	8,8	m	526	77,5	57,48	0,775	4	5	0
68	201105	0	11,6	m	526	76,47	57,89	0,7647	5	6	0
68	201106	0	13,7	m	526	80,31	67,38	0,8031	6	7	0
68	201107	0	13,1	m	526	72,51	65,49	0,7251	7	8	0
68	201108	0	15,9	m	526	80,81	63,8	0,8081	8	9	0
68	201109	0	13,2	m	526	90,19	56,43	0,9019	9	10	0
68	201110	1	7	m	526	91,04	56,94	0,9104	10	11	0
68	201111	0	5,3	m	526	94,18	52,1	0,9418	11	12	0
68	201112	71	-0,6	m	526	81,67	47,49	0,8167	12	13	0
68	201201	123	-2,5	m	526	76,53	43,84	0,7653	13	14	0
68	201202	143	-6,8	m	526	69,22	35	0,6922	14	15	0
68	201203	113	3,9	m	526	71,85	50,31	0,7185	15	16	0
68	201204	8	6,2	m	526	86,05	65,24	0,8605	16	17	0
68	201205	0	12	m	526	80	56,75	0,8	17	18	0
69	201012	65	-4,7	w	47	36,17	29,89	0,3617	0	1	0
69	201101	48	-1,8	w	47	43,05	30,46	0,4305	1	2	0
70	200711	77	-0,9	w	354	48,87	37,68	0,6591	0	1	0
70	200712	61	-1,6	w	354	68,89	51,29	0,8023	1	2	0
70	200801	55	-0,3	w	354	67,78	56,3	0,7748	2	3	0
70	200802	48	0,1	w	354	65,47	59,2	0,7711	3	4	0
70	200803	58	-0,4	w	354	67,38	54,76	0,7738	4	5	0
70	200804	13	4,5	w	354	76,83	64,95	0,8315	5	6	0
70	200805	0	11,4	w	354	66,7	67,08	0,7795	6	7	0
70	200806	0	13,6	w	354	75,47	69,74	0,8489	7	8	0
70	200807	0	13,9	w	354	64,51	67,87	0,7914	8	9	0
70	200808	0	13,7	w	354	66,89	60,49	0,7785	9	10	0
70	200809	0	8,6	w	354	69,14	61,45	0,8003	10	11	0
70	200810	0	6,1	w	354	77,03	59,21	0,8252	11	12	0
70	200811	36	3,1	w	354	78,57	51,94	0,9	12	13	1
71	200703	23	2,4	m	153	53,85	40,96	0,5897	0	1	0
71	200704	0	9,1	m	153	70,19	46,45	0,7975	1	2	0
71	200705	0	10,6	m	153	72,11	55,57	0,7876	2	3	0
71	200706	0	14	m	153	69,69	61,72	0,7639	3	4	0
71	200707	0	13,9	m	153	73,31	64,92	0,7996	4	5	0
71	200708	0	13,7	m	153	57,22	48,03	0,6794	5	6	1
72	201010	4	6,1	w	73	64,72	37,77	0,6472	0	1	0
72	201011	21	2,8	w	73	77,31	49,42	0,7731	1	2	0
72	201012	65	-4,7	w	73	68,77	44,61	0,6877	2	3	0
73	201010	4	6,1	w	410	74,17	49,29	0,7417	0	1	0
73	201011	21	2,8	w	410	80,39	51,19	0,8039	1	2	0
73	201012	65	-4,7	w	410	69,23	39,26	0,6923	2	3	0
73	201107	0	13,1	w	410	45	84,72	0,45	3	4	0
73	201111	0	5,3	w	410	75,69	38,88	0,7569	4	5	0
73	201112	71	-0,6	w	410	66,55	33,68	0,6655	5	6	0
74	200912	29	-2,2	w	64	23,4	29,75	0,234	0	1	0
74	201001	72	-5,8	w	64	45,86	20,43	0,4586	1	2	0
74	201002	105	-2,6	w	64	32,05	22,68	0,3205	2	3	0
74	201003	78	0,4	w	64	23,64	21,74	0,2364	3	4	1
75	200812	38	-0,5	w	232	46,33	40,1	0,4933	0	1	0
75	200901	32	-3,5	w	232	46,77	40,69	0,5129	1	2	0
75	200902	111	-2,5	w	232	38,13	38,49	0,4198	2	3	0
75	200903	108	0,4	w	232	44,05	37,36	0,4762	3	4	0
75	200904	80	10	w	232	57,25	42,5	0,6183	4	5	0
75	200905	0	11,2	w	232	62,84	50,52	0,7071	5	6	0
75	200906	0	12,1	w	232	59,61	54,92	0,7324	6	7	0
75	200907	0	15,1	w	232	58,66	46,23	0,697	7	8	0
76	201203	113	3,9	w	98	52,82	28,72	0,5361	0	1	0
76	201204	8	6,2	w	98	37,73	31,2	0,4032	1	2	0
76	201205	0	12	w	98	54,63	38,7	0,566	2	3	0
76	201206	0	12	w	98	46,74	41,7	0,4856	3	4	1
77	201011	21	2,8	w	123	33,33	47,73	0,7333	0	1	0
77	201012	65	-4,7	w	123	65,97	43,73	0,7557	1	2	0
77	201101	48	-1,8	w	123	56,71	46,32	0,7057	2	3	0
77	201102	30	-2,2	w	123	60,03	49,13	0,7305	3	4	0
77	201103	16	3,3	w	123	67,46	52,16	0,7779	4	5	1
78	200811	36	3,1	m	790	69,33	48,22	0,8133	0	1	0
78	200812	38	-0,5	m	790	87,51	49,03	0,9501	1	2	0
78	200901	32	-3,5	m	790	79,29	42,15	0,897	2	3	0
78	200902	111	-2,5	m	790	80,08	42,24	0,9208	3	4	0
78	200903	108	0,4	m	790	59,72	41,85	0,8128	4	5	0
78	200904	80	10	m	790	80,96	56,16	0,8739	5	6	0
78	200905	0	11,2	m	790	77,23	58,1	0,8268	6	7	0
78	200906	0	12,1	m	790	78,51	68,08	0,8791	7	8	0
78	200907	0	15,1	m	790	83,09	66,22	0,8838	8	9	0
78	200908	0	16,2	m	790	88,28	73,58	0,9188	9	10	0
78	200909	0	12,9	m	790	94,88	73,75	0,9719	10	11	0
78	200910	26	5,2	m	790	88,54	58,72	0,9091	11	12	0
78	200911	0	4,5	m	790	90,44	48,02	0,9249	12	13	0
78	200912	29	-2,2	m	790	73,23	45,92	0,8094	13	14	0
78	201001	72	-5,8	m	790	87,4	46,35	0,5546	14	15	0
78	201002	105	-2,6	m	790	55,46	28,07	0,4782	15	16	0
78	201003	78	0,4	m	790	47,82	32,18	0,5406	16	17	0
78	201004	4	6,5	m	790	54,06	45,35	0,7041	17	18	0
78	201005	0	8,6	m	790	70,41	59,79	0,7384	18	19	0
78	201006	0	14,1	m	790	73,84	55,33	0,7112	19	20	0
78	201007	0	17,2	m	790	71,12	64,66	0,7933	20	21	0
78	201008	0	13,7	m	790	79,33	63,82	0,8235	21	22	0
78	201009	0	9,4	m	790	82,35	63,4	0,8606	22	23	0
78	201010	4	6,1	m	790	86,06	62,02	0,8864	23	24	0
78	201011	21	2,8	m	790	88,64	60,11	0,8285	24	25	0
78	201012	65	-4,7	m	790	82,85	50,1	0,497	25	26	0
78	201101	48	-1,8	m	790	49,7	37,15	0,5201	26	27	0
79	200812	38	-0,5	m	785	52,01	35,9	0,5785	0	1	0
79	200901	32	-3,5	m	785	56,03	45,24	0,5811	1	2	0
79	200902	111	-2,5	m	785	56,71	40,5	0,6143	2	3	0
79	200903	108	0,4	m	785	58,62	39,23	0,5451	3	4	0
79	200904	80	10	m	785	51,31	45,68	0,7466	4	5	0
79	200905	0	11,2	m	785	69,47	53,76	0,7402	5	6	0
79	200906	0	12,1	m	785	67,58	56,23	0,6948	6	7	0
79	200907	0	15,1	m	785	61,55	54,88	0,7936	7	8	0
79	201003	78	0,4	m	785	75,47	56,76	0,6084	8	9	0
79	201004	4	6,5	m	785	60,84	44,19	0,6174	9	10	0
79	201005	0	8,6	m	785	61,74	44,92	0,6691	10	11	0
79	201006	0	14,1	m	785	66,91	55,04	0,7108	11	12	0
79	201007	0	17,2	m	785	71,08	61,37	0,7699	12	13	0
79	201008	0	13,7	m	785	76,99	65,2	0,7939	13	14	0
79	201009	0	9,4	m	785	79,39	59,79	0,8148	14	15	0
79	201010	4	6,1	m	785	81,48	56,68	0,7745	15	16	0
79	201011	21	2,8	m	785	77,45	55,61	0,7918	16	17	0
79	201012	65	-4,7	m	785	79,18	47,74	0,605	17	18	0
79	201101	48	-1,8	m	785	60,5	42,29	0,6273	18	19	0
79	201102	30	-2,2	m	785	62,73	41,6	0,6444	19	20	0
80	200711	77	-0,9	m	540	64,44	44,69	0,7714	0	1	0
80	200712	61	-1,6	m	540	58,1	36,33	0,8314	1	2	0
80	200801	55	-0,3	m	540	76,27	48,96	0,843	2	3	0
80	200802	48	0,1	m	540	76,45	46,47	0,7931	3	4	0
80	200803	58	-0,4	m	540	69,22	44,92	0,7565	4	5	0
80	200804	13	4,5	m	540	62	46,94	0,8787	5	6	0
80	200805	0	11,4	m	540	80,69	57,98	0,8701	6	7	0
80	200806	0	13,6	m	540	79,26	59,17	0,9139	7	8	0
80	200807	0	13,9	m	540	87,66	71,31	0,9228	8	9	0
80	200808	0	13,7	m	540	88,74	74,12	0,9222	9	10	0
80	200809	0	8,6	m	540	88,73	72,4	0,9591	10	11	0
80	200810	0	6,1	m	540	92,71	67,06	0,9389	11	12	0
80	200811	36	3,1	m	540	91,4	63,84	0,9213	12	13	0
80	200812	38	-0,5	m	540	88,37	58,14	0,8044	13	14	0
80	200901	32	-3,5	m	540	71,9	49,14	0,8267	14	15	0
80	200902	111	-2,5	m	540	75,46	45,09	0,7877	15	16	0
80	200903	108	0,4	m	540	65,47	42,18	0,7562	16	17	0
80	200904	80	10	m	540	58,98	50,38	0,8511	17	18	0
80	200905	0	11,2	m	540	77,67	62,4	0,9139	18	19	0
81	200812	38	-0,5	m	90	56,11	45,92	0,6155	0	1	0
81	200901	32	-3,5	m	90	53,55	40,99	0,5968	1	2	0
81	200902	111	-2,5	m	90	56,38	40,5	0,5969	2	3	0
81	200903	108	0,4	m	90	48,35	38,66	0,4945	3	4	0
82	200711	77	-0,9	m	123	63,24	47,77	0,7941	0	1	0
82	200712	61	-1,6	m	123	63,33	53,07	0,751	1	2	0
82	200801	55	-0,3	m	123	74,17	49,87	0,8364	2	3	0
82	200802	48	0,1	m	123	59,82	45,16	0,736	3	4	0
82	200803	58	-0,4	m	123	52,32	44,72	0,6821	4	5	1
83	201203	113	3,9	m	40	64,18	38,19	0,6418	0	1	0
83	201204	8	6,2	m	40	69,56	48,58	0,6956	1	2	0
83	201205	0	12	m	40	14,53	14,9	0,1453	2	3	1
84	200603	182	-2,5	m	455	43,88	34,39	0,5949	0	1	0
84	200604	80	4,2	m	455	47,78	43,28	0,649	1	2	0
84	200605	0	9,1	m	455	71,43	58,96	0,807	2	3	0
84	200606	0	13,6	m	455	83,01	74,35	0,9067	3	4	0
84	200607	0	18	m	455	80,83	72,19	0,8736	4	5	0
84	200608	0	10,8	m	455	81,69	70,34	0,876	5	6	0
84	200609	0	13,6	m	455	79,54	65,86	0,8619	6	7	0
84	200610	0	9,3	m	455	81,33	66,15	0,8747	7	8	0
84	200611	23	3,3	m	455	72,03	51,11	0,8265	8	9	0
84	200612	5	1,1	m	455	66,29	48,73	0,7773	9	10	0
84	200701	39	-0,4	m	455	64,22	48,73	0,7823	10	11	0
84	200702	40	0,5	m	455	56,96	45,85	0,751	11	12	0
84	200703	23	2,4	m	455	63,71	55,04	0,7801	12	13	0
84	200704	0	9,1	m	455	78,34	64,55	0,8663	13	14	0
84	200705	0	10,6	m	455	76,5	68,4	0,8525	14	15	0
84	200706	0	14	m	455	76,7	67,72	0,8466	15	16	0
85	201012	65	-4,7	w	21	60,08	39,74	0,6008	0	1	0
85	201101	48	-1,8	w	21	70,21	39,78	0,7021	1	2	1
86	200603	182	-2,5	m	304	51,65	53,7	0,7253	0	1	0
86	200604	80	4,2	m	304	61,51	57,54	0,7636	1	2	0
86	200605	0	9,1	m	304	77,95	60,95	0,8624	2	3	0
86	200606	0	13,6	m	304	85,74	76,44	0,9143	3	4	0
86	200607	0	18	m	304	90,84	75,28	0,9355	4	5	0
86	200608	0	10,8	m	304	85,15	74,16	0,9095	5	6	0
86	200609	0	13,6	m	304	88,97	65,72	0,9141	6	7	0
86	200610	0	9,3	m	304	91,66	69,9	0,944	7	8	0
86	200611	23	3,3	m	304	84,82	58,04	0,8847	8	9	0
86	200612	5	1,1	m	304	91,88	61,02	0,95	9	10	0
86	200701	39	-0,4	m	304	71,45	56,49	0,8166	10	11	0
86	200602	191	-4,1	w	201	63,48	38,77	0,7865	0	1	0
86	200603	182	-2,5	w	201	53,5	43,44	0,694	1	2	0
86	200604	80	4,2	w	201	46,23	43,13	0,6415	2	3	0
86	200605	0	9,1	w	201	58,95	54,43	0,7413	3	4	0
86	200606	0	13,6	w	201	69,44	64,99	0,8108	4	5	0
86	200607	0	18	w	201	66,14	72,9	0,7962	5	6	0
86	200608	0	10,8	w	201	69,99	66,37	0,8459	6	7	0
86	200609	0	13,6	w	201	54,85	42,07	0,7637	7	8	1
87	200903	108	0,4	w	654	60,79	23,7	0,6167	0	1	0
87	200904	80	10	w	654	42,45	30	0,4641	1	2	0
87	200905	0	11,2	w	654	53,16	41,38	0,6253	2	3	0
87	200906	0	12,1	w	654	58,62	56,4	0,7368	3	4	0
87	200907	0	15,1	w	654	59,17	53,02	0,6829	4	5	0
87	200908	0	16,2	w	654	62,22	58,59	0,7068	5	6	0
87	200909	0	12,9	w	654	66,03	51,98	0,7305	6	7	0
87	200910	26	5,2	w	654	67,66	47,55	0,7226	7	8	0
87	200911	0	4,5	w	654	77,08	42,37	0,7982	8	9	0
87	200912	29	-2,2	w	654	67,95	34,69	0,7076	9	10	0
87	201001	72	-5,8	w	654	65,16	31,55	0,6806	10	11	0
87	201002	105	-2,6	w	654	51,15	29,89	0,5536	11	12	0
87	201003	78	0,4	w	654	41,4	27,34	0,4543	12	13	0
87	201004	4	6,5	w	654	50,25	34,38	0,5334	13	14	0
87	201005	0	8,6	w	654	47,17	46,52	0,5828	14	15	0
87	201006	0	14,1	w	654	47,16	50,6	0,5439	15	16	0
87	201007	0	17,2	w	654	53,47	48,02	0,6083	16	17	0
87	201008	0	13,7	w	654	53,59	44,32	0,6389	17	18	0
87	201009	0	9,4	w	654	62,2	39,24	0,6807	18	19	0
87	201010	4	6,1	w	654	67,2	37,06	0,7093	19	20	0
87	201011	21	2,8	w	654	79,25	42,26	0,8233	20	21	0
87	201012	65	-4,7	w	654	62,12	40,45	0,6576	21	22	0
87	201101	48	-1,8	w	654	70,97	32,26	0,7742	22	23	0
88	201001	72	-5,8	m	67	61,6	41,52	0,616	0	1	0
88	201002	105	-2,6	m	67	55,2	30,4	0,552	1	2	0
88	201003	78	0,4	m	67	52,62	42,23	0,5262	2	3	0
89	200712	61	-1,6	w	377	63,08	33,31	0,6449	0	1	0
89	200801	55	-0,3	w	377	62,41	31,13	0,6563	1	2	0
89	200802	48	0,1	w	377	54,29	35,38	0,5787	2	3	0
89	200803	58	-0,4	w	377	48,87	30,18	0,5219	3	4	0
89	200804	13	4,5	w	377	48,28	37,52	0,5222	4	5	0
89	200805	0	11,4	w	377	59,8	55,4	0,6721	5	6	0
89	200806	0	13,6	w	377	54,12	51,77	0,6144	6	7	0
89	200807	0	13,9	w	377	44,25	52,78	0,5337	7	8	0
89	200808	0	13,7	w	377	66,9	55,85	0,7072	8	9	0
89	200809	0	8,6	w	377	69,13	50,33	0,7156	9	10	0
89	200810	0	6,1	w	377	73,03	46,95	0,764	10	11	0
89	200811	36	3,1	w	377	73,15	40,62	0,7577	11	12	0
89	200812	38	-0,5	w	377	71,14	41,3	0,7289	12	13	0
90	201104	14	8,8	w	467	76,03	48,86	0,7603	0	1	0
90	201105	0	11,6	w	467	59,63	52,3	0,5963	1	2	0
90	201106	0	13,7	w	467	65,66	58,16	0,6566	2	3	1
91	200711	77	-0,9	w	121	41,67	34,83	0,5	0	1	0
91	200712	61	-1,6	w	121	59,63	39,09	0,616	1	2	0
91	200801	55	-0,3	w	121	59,01	39,36	0,6277	2	3	0
91	200802	48	0,1	w	121	50,57	44,24	0,539	3	4	0
91	200803	58	-0,4	w	121	51,16	37,2	0,5476	4	5	0
92	200602	191	-4,1	w	277	69,23	46,48	0,7692	0	1	0
92	200603	182	-2,5	w	277	53,27	43,73	0,6623	1	2	0
92	200604	80	4,2	w	277	72,12	56,67	0,7918	2	3	0
92	200605	0	9,1	w	277	86,99	69,41	0,9191	3	4	0
92	200606	0	13,6	w	277	79,24	67,59	0,8843	4	5	0
92	200607	0	18	w	277	89,64	75,62	0,9492	5	6	0
92	200608	0	10,8	w	277	87,27	64,52	0,9352	6	7	0
92	200609	0	13,6	w	277	88,99	66,01	0,9296	7	8	0
92	200610	0	9,3	w	277	81,14	63,16	0,8809	8	9	0
92	200611	23	3,3	w	277	81,57	55,51	0,8737	9	10	0
92	200612	5	1,1	w	277	81,57	55,51	0,8595	10	11	0
93	201104	14	8,8	w	510	80,43	50,57	0,8043	0	1	0
93	201105	0	11,6	w	510	81,37	53,82	0,8137	1	2	0
93	201106	0	13,7	w	510	63,46	59,03	0,6346	2	3	0
93	201107	0	13,1	w	510	72,27	61,67	0,7227	3	4	0
93	201108	0	15,9	w	510	83,33	64,03	0,8333	4	5	0
94	200911	0	4,5	m	886	79,25	40,99	0,7925	0	1	0
94	200912	29	-2,2	m	886	77,36	43,36	0,7736	1	2	0
94	201001	72	-5,8	m	886	71,23	38,92	0,7123	2	3	0
94	201002	105	-2,6	m	886	58,57	32,4	0,5857	3	4	0
94	201003	78	0,4	m	886	60,05	32,22	0,6005	4	5	0
94	201003	78	0,4	m	886	70,24	45,4	0,7024	5	6	0
94	201004	4	6,5	m	886	75,99	49,17	0,7599	6	7	0
94	201005	0	8,6	m	886	66,45	53,31	0,6645	7	8	0
94	201006	0	14,1	m	886	71,07	54,92	0,7107	8	9	0
94	201007	0	17,2	m	886	75,16	58	0,7516	9	10	0
94	201008	0	13,7	m	886	77,17	57,45	0,7717	10	11	0
94	201009	0	9,4	m	886	81,23	55,68	0,8123	11	12	0
94	201010	4	6,1	m	886	86,53	55,37	0,8653	12	13	0
94	201011	21	2,8	m	886	100	42,7	1	13	14	0
94	201011	21	2,8	m	886	76,18	52,01	0,7618	14	15	0
94	201012	65	-4,7	m	886	67,33	38,31	0,6733	15	16	0
94	201101	48	-1,8	m	886	71,37	37,67	0,7137	16	17	0
94	201102	30	-2,2	m	886	69,78	38,15	0,6978	17	18	0
94	201103	16	3,3	m	886	68,5	43,1	0,685	18	19	0
94	201104	14	8,8	m	886	82,32	52,97	0,8232	19	20	0
94	201105	0	11,6	m	886	80,55	62,61	0,8055	20	21	0
94	201106	0	13,7	m	886	77,3	66,31	0,773	21	22	0
94	201107	0	13,1	m	886	83,37	66,9	0,8337	22	23	0
94	201108	0	15,9	m	886	84,05	64,71	0,8405	23	24	0
94	201109	0	13,2	m	886	90,66	64,04	0,9066	24	25	0
94	201110	1	7	m	886	86,1	57,74	0,861	25	26	0
94	201111	0	5,3	m	886	79,84	50,64	0,7984	26	27	0
94	201112	71	-0,6	m	886	77,89	43,59	0,7789	27	28	0
94	201201	123	-2,5	m	886	76,02	38,62	0,7602	28	29	0
94	201202	143	-6,8	m	886	65,9	29,3	0,659	29	30	0
94	201203	113	3,9	m	886	73,4	55,33	0,734	30	31	0
94	201204	8	6,2	m	886	81,39	60,45	0,8139	31	32	0
95	200901	32	-3,5	m	362	67,34	33,76	0,6734	0	1	0
95	200902	111	-2,5	m	362	69,44	36,99	0,6944	1	2	0
95	200903	108	0,4	m	362	64,8	38,21	0,648	2	3	0
95	200904	80	10	m	362	82,18	59,13	0,8218	3	4	0
95	200905	0	11,2	m	362	78,02	72,57	0,7802	4	5	0
95	200906	0	12,1	m	362	80,21	66,81	0,8021	5	6	0
95	200907	0	15,1	m	362	82,38	71,41	0,8238	6	7	0
95	200908	0	16,2	m	362	82,13	69,53	0,8213	7	8	0
95	200909	0	12,9	m	362	87,87	64,11	0,8787	8	9	0
95	200910	26	5,2	m	362	81,69	55,23	0,8169	9	10	0
95	200911	0	4,5	m	362	79,13	52,27	0,7913	10	11	0
95	200912	29	-2,2	m	362	67,01	44,51	0,6701	11	12	0
95	201001	72	-5,8	m	362	61,89	35,5	0,6189	12	13	0
96	201011	21	2,8	m	402	79,55	40,85	0,7955	0	1	0
96	201012	65	-4,7	m	402	68,75	41,84	0,6875	1	2	0
96	201101	48	-1,8	m	402	72,65	37,47	0,7265	2	3	0
96	201102	30	-2,2	m	402	74,31	37,38	0,7431	3	4	0
96	201103	16	3,3	m	402	74,21	46,18	0,7421	4	5	0
96	201104	14	8,8	m	402	83,37	55,94	0,8337	5	6	0
96	201105	0	11,6	m	402	77,74	57,03	0,7774	6	7	0
96	201106	0	13,7	m	402	80,62	54,09	0,8062	7	8	0
96	201107	0	13,1	m	402	78,27	52,99	0,7827	8	9	0
96	201108	0	15,9	m	402	79,39	56,91	0,7939	9	10	0
96	201109	0	13,2	m	402	85,84	57,1	0,8584	10	11	0
96	201110	1	7	m	402	85,22	57,88	0,8522	11	12	0
96	201111	0	5,3	m	402	88,22	59	0,8822	12	13	0
96	201112	71	-0,6	m	402	84,08	51,87	0,8408	13	14	0
97	201003	78	0,4	m	675	56,14	50,57	0,5614	0	1	0
97	201004	4	6,5	m	675	82,92	52,15	0,8292	1	2	0
97	201005	0	8,6	m	675	78,08	56,58	0,7808	2	3	0
97	201006	0	14,1	m	675	79,26	57,22	0,7926	3	4	0
97	201007	0	17,2	m	675	76,41	60,66	0,7641	4	5	0
97	201008	0	13,7	m	675	67,47	66,19	0,6747	5	6	0
97	201010	4	6,1	m	675	67,47	66,19	0,6747	6	7	0
97	201011	21	2,8	m	675	60,71	57,35	0,6071	7	8	0
97	201012	65	-4,7	m	675	94,57	31,22	0,9457	8	9	0
98	200911	0	4,5	w	316	55,45	40,88	0,6827	0	1	0
98	200912	29	-2,2	w	316	73,99	43,77	0,8127	1	2	0
98	201001	72	-5,8	w	316	83,69	44,29	0,865	2	3	0
98	201002	105	-2,6	w	316	70,68	43,62	0,7926	3	4	0
98	201003	78	0,4	w	316	68,38	40,3	0,7649	4	5	0
98	201004	4	6,5	w	316	83,09	58,63	0,8914	5	6	0
98	201005	0	8,6	w	316	84,37	63,46	0,918	6	7	0
98	201006	0	14,1	w	316	74,72	68,58	0,8555	7	8	0
98	201007	0	17,2	w	316	81,39	67,74	0,8732	8	9	0
98	201008	0	13,7	w	316	77,67	62,34	0,8616	9	10	0
98	201009	0	9,4	w	316	85,44	64,62	0,9157	10	11	0
98	201010	4	6,1	w	316	100	44,68	1	11	12	0
99	200903	108	0,4	w	681	52,42	34,28	0,5242	0	1	0
99	200904	80	10	w	681	73,09	59,19	0,7309	1	2	0
99	200905	0	11,2	w	681	80,37	64,33	0,8037	2	3	0
99	200906	0	12,1	w	681	73,4	69,59	0,734	3	4	0
99	200907	0	15,1	w	681	81,22	68,24	0,8122	4	5	0
99	200908	0	16,2	w	681	78,89	64,1	0,7889	5	6	0
99	200909	0	12,9	w	681	78,54	61,22	0,7854	6	7	0
99	200910	26	5,2	w	681	82,59	61,31	0,8259	7	8	0
99	200911	0	4,5	w	681	80	55,29	0,8	8	9	0
99	200912	29	-2,2	w	681	69,27	52,78	0,6927	9	10	0
99	201001	72	-5,8	w	681	69,32	41,7	0,6932	10	11	0
99	201002	105	-2,6	w	681	48,6	31,87	0,486	11	12	0
99	201003	78	0,4	w	681	51,01	35,59	0,5101	12	13	0
99	201004	4	6,5	w	681	78	60,45	0,78	13	14	0
99	201005	0	8,6	w	681	80,22	57,24	0,8022	14	15	0
99	201006	0	14,1	w	681	80,99	66,41	0,8099	15	16	0
99	201007	0	17,2	w	681	73,03	65,13	0,7303	16	17	0
99	201008	0	13,7	w	681	75,46	60,15	0,7546	17	18	0
99	201009	0	9,4	w	681	84,73	61,36	0,8473	18	19	0
99	201010	4	6,1	w	681	82,21	61,04	0,8221	19	20	0
99	201011	21	2,8	w	681	68,79	60,78	0,6879	20	21	0
99	201012	65	-4,7	w	681	69,48	37,59	0,6948	21	22	0
99	201101	48	-1,8	w	681	69,48	37,59	0,6948	22	23	0
99	201102	30	-2,2	w	681	69,48	37,59	0,6948	23	24	0
100	201012	65	-4,7	m	220	68,52	35,12	0,7438	0	1	0
100	201101	48	-1,8	m	220	77,01	45,53	0,7916	1	2	0
100	201102	30	-2,2	m	220	65,1	41,31	0,6828	2	3	0
100	201103	16	3,3	m	220	67,9	51,85	0,7051	3	4	0
100	201104	14	8,8	m	220	83,04	58,39	0,8626	4	5	0
100	201105	0	11,6	m	220	87,96	67,16	0,9278	5	6	0
100	201106	0	13,7	m	220	89,03	66,08	0,9275	6	7	0
100	201107	0	13,1	m	220	87,03	68,37	0,8995	7	8	0
100	201110	1	7	m	220	82,02	58,13	0,8539	8	9	0
101	200701	39	-0,4	m	144	43,84	32,52	0,4932	0	1	0
101	200702	40	0,5	m	144	60,28	41,7	0,6258	1	2	0
101	200703	23	2,4	m	144	54,22	42,78	0,6052	2	3	0
101	200704	0	9,1	m	144	54,94	50,76	0,6642	3	4	0
101	200705	0	10,6	m	144	53,28	50,59	0,619	4	5	0
101	200706	0	14	m	144	60,28	60,9	0,6893	5	6	0
102	200604	80	4,2	m	274	66,67	41,98	0,7101	0	1	0
102	200605	0	9,1	m	274	75,14	55,52	0,819	1	2	0
102	200606	0	13,6	m	274	77,48	68,35	0,8895	2	3	0
102	200607	0	18	m	274	82,47	67,15	0,8921	3	4	0
102	200608	0	10,8	m	274	56,4	47,96	0,6407	4	5	0
102	200609	0	13,6	m	274	76,58	61,52	0,815	5	6	0
102	200610	0	9,3	m	274	79,62	61,41	0,85	6	7	0
102	200611	23	3,3	m	274	77,33	58,54	0,8519	7	8	0
102	200612	5	1,1	m	274	77,73	57,76	0,8304	8	9	0
102	200701	39	-0,4	m	274	51,88	38,52	0,6136	9	10	0
102	200702	40	0,5	m	274	3	3,37	0,1141	10	11	1
103	200412	36	-0,1	m	23	52,17	41,81	0,6297	0	1	1
104	200710	9	5,2	m	13	28,57	28,05	0,3571	0	1	0
104	200711	77	-0,9	m	13	65,61	35,26	0,7261	1	2	1
105	200703	23	2,4	m	218	84,21	46,71	0,8684	0	1	0
105	200704	0	9,1	m	218	72,59	56,57	0,8444	1	2	0
105	200705	0	10,6	m	218	71,97	55,27	0,8157	2	3	0
105	200706	0	14	m	218	77,38	59,5	0,8523	3	4	0
105	200707	0	13,9	m	218	63,94	59,51	0,7472	4	5	0
105	200708	0	13,7	m	218	68,84	54,22	0,7779	5	6	0
105	200709	0	8,2	m	218	75,83	55,23	0,8478	6	7	0
105	200710	9	5,2	m	218	79,28	58,81	0,8764	7	8	0
105	200711	77	-0,9	m	218	89,29	35,97	0,8929	8	9	1
106	200605	0	9,1	m	206	71,06	61,28	0,8291	0	1	0
106	200606	0	13,6	m	206	75,93	69,95	0,843	1	2	0
106	200607	0	18	m	206	76,73	67,52	0,8469	2	3	0
106	200608	0	10,8	m	206	67,83	63,19	0,7909	3	4	0
106	200609	0	13,6	m	206	75,58	63,82	0,8529	4	5	0
106	200610	0	9,3	m	206	80,95	65,85	0,878	5	6	0
106	200611	23	3,3	m	206	72,86	59,91	0,9	6	7	1
107	200512	91	-3,7	m	338	61,62	51,46	0,7058	0	1	0
107	200601	123	-2,8	m	338	70,58	50,44	0,7996	1	2	0
107	200602	191	-4,1	m	338	53,32	49,68	0,6964	2	3	0
107	200603	182	-2,5	m	338	54,87	52,17	0,6639	3	4	0
107	200604	80	4,2	m	338	59,06	56,57	0,7593	4	5	0
107	200605	0	9,1	m	338	77,75	59,52	0,8648	5	6	0
107	200606	0	13,6	m	338	81,9	72,98	0,8987	6	7	0
107	200607	0	18	m	338	80,52	69,86	0,8891	7	8	0
107	200608	0	10,8	m	338	72,31	60,32	0,8343	8	9	0
107	200609	0	13,6	m	338	83,85	59,87	0,8859	9	10	0
107	200610	0	9,3	m	338	86,05	63,63	0,9166	10	11	0
107	200611	23	3,3	m	338	82,53	59,46	0,8908	11	12	0
108	200912	29	-2,2	w	27	48,23	31,32	0,4823	0	1	0
108	201001	72	-5,8	w	27	51,95	31,99	0,5195	1	2	1
109	200703	23	2,4	m	345	60,96	42,36	0,7544	0	1	0
109	200704	0	9,1	m	345	75,58	57,27	0,8577	1	2	0
109	200705	0	10,6	m	345	80,37	71,35	0,9154	2	3	0
109	200706	0	14	m	345	79,83	71,06	0,9049	3	4	0
109	200707	0	13,9	m	345	77,39	69,04	0,9056	4	5	0
109	200708	0	13,7	m	345	81,65	70,39	0,9175	5	6	0
109	200709	0	8,2	m	345	85,53	65,02	0,9347	6	7	0
109	200710	9	5,2	m	345	84,04	62,96	0,899	7	8	0
109	200711	77	-0,9	m	345	76,85	55,21	0,8506	8	9	0
109	200712	61	-1,6	m	345	71,64	51,55	0,829	9	10	0
109	200801	55	-0,3	m	345	78,17	51,13	0,8699	10	11	0
109	200802	48	0,1	m	345	74,84	49,8	0,8412	11	12	0
109	200803	58	-0,4	m	345	58,33	38,6	0,75	12	13	0
110	200912	29	-2,2	w	293	81,5	49,09	0,882	0	1	0
110	201001	72	-5,8	w	293	77,91	51,58	0,8664	1	2	0
110	201002	105	-2,6	w	293	67,78	44,89	0,7933	2	3	0
110	201003	78	0,4	w	293	74,32	43,11	0,8473	3	4	0
110	201004	4	6,5	w	293	80,62	58,48	0,8815	4	5	0
110	201005	0	8,6	w	293	76,69	66,84	0,8671	5	6	0
110	201006	0	14,1	w	293	67,56	66,75	0,7851	6	7	0
110	201007	0	17,2	w	293	78,33	70,1	0,8531	7	8	0
110	201008	0	13,7	w	293	81,32	63,36	0,8979	8	9	0
110	201009	0	9,4	w	293	82,64	62,99	0,8969	9	10	0
111	200902	111	-2,5	w	368	44,67	30,36	0,4467	0	1	0
111	200903	108	0,4	w	368	50,95	32,45	0,5095	1	2	0
111	200904	80	10	w	368	74,75	50,98	0,7475	2	3	0
111	200905	0	11,2	w	368	67,76	53,88	0,6776	3	4	0
111	200906	0	12,1	w	368	75,88	57,16	0,7588	4	5	0
111	200907	0	15,1	w	368	69,43	60,19	0,6943	5	6	0
111	200908	0	16,2	w	368	76,39	59,27	0,7639	6	7	0
111	200909	0	12,9	w	368	84,57	59,7	0,8457	7	8	0
111	200910	26	5,2	w	368	73,57	46,61	0,7357	8	9	0
111	200911	0	4,5	w	368	68,15	45,75	0,6815	9	10	0
111	200912	29	-2,2	w	368	54,53	37,7	0,7008	10	11	0
111	200912	29	-2,2	w	368	60,97	33,01	0,6097	11	12	0
111	201001	72	-5,8	w	368	62,3	38,51	0,7649	12	13	0
111	201002	105	-2,6	w	368	48,29	37,55	0,6553	13	14	0
112	200903	108	0,4	m	350	49,03	29,84	0,4903	0	1	0
112	200904	80	10	m	350	72,81	55,32	0,7281	1	2	0
112	200905	0	11,2	m	350	71,06	51,26	0,7106	2	3	0
112	200906	0	12,1	m	350	67,01	52,14	0,6701	3	4	0
112	200907	0	15,1	m	350	73,06	57,92	0,7306	4	5	0
112	200908	0	16,2	m	350	73,61	61,41	0,7361	5	6	0
112	200909	0	12,9	m	350	83,5	62,19	0,835	6	7	0
112	200910	26	5,2	m	350	77,99	54,71	0,7799	7	8	0
112	200911	0	4,5	m	350	83,85	51,47	0,8385	8	9	0
112	200912	29	-2,2	m	350	74,92	43,59	0,7492	9	10	0
112	201001	72	-5,8	m	350	68,68	37,71	0,6868	10	11	0
112	201002	105	-2,6	m	350	42,96	32,26	0,4296	11	12	0
113	201203	113	3,9	w	73	57,76	28,1	0,5921	0	1	0
113	201204	8	6,2	w	73	69,96	49,57	0,7145	1	2	0
113	201205	0	12	w	73	66,56	45,67	0,672	2	3	0
114	201003	78	0,4	w	547	71,38	56,11	0,8167	0	1	0
114	201004	4	6,5	w	547	75,62	59,69	0,8416	1	2	0
114	201005	0	8,6	w	547	77,21	65,2	0,8702	2	3	0
114	201006	0	14,1	w	547	67,39	67,49	0,807	3	4	0
114	201007	0	17,2	w	547	75,75	67,42	0,8611	4	5	0
114	201008	0	13,7	w	547	80,28	64,53	0,8863	5	6	0
114	201009	0	9,4	w	547	89,43	62,37	0,9452	6	7	0
114	201010	4	6,1	w	547	93,76	57,33	0,9638	7	8	0
114	201011	21	2,8	w	547	87,37	47,85	0,8965	8	9	0
114	201012	65	-4,7	w	547	48,54	54,25	0,6167	9	10	0
114	201101	48	-1,8	w	547	44,47	51,38	0,5908	10	11	0
114	201102	30	-2,2	w	547	45,28	49,79	0,5816	11	12	0
114	201103	16	3,3	w	547	58,15	48,62	0,692	12	13	0
114	201104	14	8,8	w	547	64,68	55,8	0,7732	13	14	0
114	201105	0	11,6	w	547	66,19	65,37	0,7655	14	15	0
114	201106	0	13,7	w	547	71,58	72,09	0,8157	15	16	0
114	201107	0	13,1	w	547	73,34	72,27	0,8361	16	17	0
114	201108	0	15,9	w	547	69,1	71,33	0,8206	17	18	0
114	201109	0	13,2	w	547	61,14	67,56	0,7745	18	19	0
115	200912	29	-2,2	w	317	32,85	27,05	0,3285	0	1	0
115	201001	72	-5,8	w	317	51,3	25,15	0,513	1	2	0
115	201002	105	-2,6	w	317	27,4	19,74	0,274	2	3	0
115	201003	78	0,4	w	317	31,59	24,53	0,3159	3	4	0
115	201004	4	6,5	w	317	42,33	30,98	0,4233	4	5	0
115	201005	0	8,6	w	317	36,21	41,47	0,3621	5	6	0
115	201006	0	14,1	w	317	51,61	56,73	0,5161	6	7	0
115	201007	0	17,2	w	317	52,18	57,3	0,5218	7	8	0
115	201008	0	13,7	w	317	42,87	45,19	0,4287	8	9	0
115	201009	0	9,4	w	317	44,01	39,29	0,4401	9	10	0
115	201010	4	6,1	w	317	55,85	30,94	0,5585	10	11	0
115	201011	21	2,8	w	317	35,22	24,05	0,3522	11	12	0
116	201101	48	-1,8	m	179	46,29	34,63	0,4629	0	1	0
116	201102	30	-2,2	m	179	46,94	28,41	0,4694	1	2	0
116	201103	16	3,3	m	179	31,15	34,76	0,3115	2	3	0
116	201104	14	8,8	m	179	45,79	39,3	0,4579	3	4	0
116	201105	0	11,6	m	179	62,89	60,89	0,6289	4	5	0
116	201106	0	13,7	m	179	71,13	65,57	0,7113	5	6	0
116	201107	0	13,1	m	179	59,53	55,56	0,5953	6	7	1
117	201102	30	-2,2	m	386	48,03	27,27	0,4803	0	1	0
117	201103	16	3,3	m	386	49,89	36,51	0,4989	1	2	0
117	201104	14	8,8	m	386	71,11	55,41	0,7111	2	3	0
117	201105	0	11,6	m	386	69,36	58,34	0,6936	3	4	0
117	201106	0	13,7	m	386	72,44	64,34	0,7244	4	5	0
117	201107	0	13,1	m	386	69,32	59,14	0,6932	5	6	0
117	201108	0	15,9	m	386	78,84	68,04	0,7884	6	7	0
117	201109	0	13,2	m	386	84	68,71	0,84	7	8	0
117	201110	1	7	m	386	78,16	61,25	0,7816	8	9	0
117	201111	0	5,3	m	386	69,55	52,51	0,6955	9	10	0
117	201112	71	-0,6	m	386	54,66	45,36	0,5466	10	11	0
117	201201	123	-2,5	m	386	43,37	38,79	0,4337	11	12	0
117	201202	143	-6,8	m	386	27,29	27,07	0,2729	12	13	0
117	201203	113	3,9	m	386	33	31,51	0,33	13	14	0
118	201010	4	6,1	m	44	74,06	50,19	0,8235	0	1	0
118	201011	21	2,8	m	44	79,7	55,58	0,8342	1	2	1
119	200904	80	10	m	324	55,32	42,9	0,5532	0	1	0
119	200905	0	11,2	m	324	66,88	42,49	0,6688	1	2	0
119	200906	0	12,1	m	324	51,08	43,69	0,5108	2	3	0
119	200907	0	15,1	m	324	58,15	48,53	0,5815	3	4	0
119	200908	0	16,2	m	324	69,14	53,19	0,6914	4	5	0
119	200909	0	12,9	m	324	68,45	58,08	0,6845	5	6	0
119	200910	26	5,2	m	324	54,79	44,24	0,5479	6	7	0
119	200911	0	4,5	m	324	59,02	38,65	0,5902	7	8	0
119	200912	29	-2,2	m	324	49,64	38,44	0,4964	8	9	0
119	201001	72	-5,8	m	324	45,21	34,15	0,4521	9	10	0
119	201002	105	-2,6	m	324	41,84	31,55	0,4184	10	11	0
119	201003	78	0,4	m	324	36,59	37,3	0,3659	11	12	1
